# Supplementary material for: The relationship between enterprise human capital structure and international M&A performance based on cultural differences in China
Source: PLoS One. 2025 Mar 10;20(3):e0289270. doi: 10.1371/journal.pone.0289270 (PMC11892830; doi:10.1371/journal.pone.0289270)
Supplement: S1 Data — (XLSX) [file pone.0289270.s001.xlsx]

## Sheet: 总表
	并购时间	主并企业	被并方	所在地		所属行业	涉及金额	属性	成立日期	pdi	idv	mas	uai	ltowvs	ivr	并购当年总资产收益率	并购后第一年roa	并购后第二年roa	并购当年员工总数	博士人数 2015-12-31	硕士人数 2015-12-31	本科人数 2015-12-31	专科人数 2015-12-31	高中及以下人数 2015-12-31	其他学历人数 2015-12-31	人均教育年限	应付职工薪酬（期末余额）	应付职工薪酬（期初余额）	薪酬	培训	流动	技术人员占比	企业规模	企业年龄	第一大股东持股比例	并购前绩效	并购经验	行业相关性	是否政府控制
√	2015	均胜电子	Quin GmbH	德国	德国	高端方向盘总成与内饰功能件总成供应商	506,048,850.00 元	民营企业	1992	35	67	66	65	82.8715	40.4018	0.047222	0.027768	0.020462	9127		512	1159	1796	0	5660		1.67014e+08	1.51111e+08	1742.42	0.368412	0.428549	0.1802	6389	23	0.604	0.058242	1	1	0
	2015	金达威	Doctor’s Best Holdings, Inc.	美国特拉华州	美国	膳食营养补充剂	20104.65万元	民营企业	1997	40	91	62	46	25.6927	68.0804	0.05066	0.102166	0.144749	1794			334	359	1101	0		6.55481e+07	1.85075e+07	26221.1	35.0295	0.22541	0.1193	1464	18	0.35	0.130434	0	1	0
2015	2015	华天科技	FlipChip International, LLC	美国特拉华州	美国	集成电路的封装设计、晶圆级封装及测试，以及传统塑料封装及测试业务。	24841万元	民营企业	2003	40	91	62	46	25.6927	68.0804	0.058491	0.056053	0.06419	9616		78	1135	1837	6566	0		7.78298e+07	6.08925e+07	1761.37	26.831	0.253226	0.2653	7673	12	0.3225	0.079247	0	1	0
√	2015	长电科技	STATS ChipPAC Ltd.	美国	美国	提供涵盖封装设计、焊锡凸块、针探、组装、测试、配送等一整套半导体解决方案		公众企业	1998	40	91	62	46	25.6927	68.0804	-0.008688	-0.011438	0.002434	21197		1544	2987	3755	0	12911		3.69328e+08	1.33206e+08	11139.4	13.978	0.677243	0.2415	12638	17	0.1411	0.022587	0	1	0
√	2015	宏图高科	万威国际 IDT INTERNATIONAL LIMITED	香港	香港	电子消费产品	港币 249,756,559 元	民营企业	1998	68	25	57	29	60.9572	16.9643	0.022556	0.023093	0.028604	8698		91	3242	2302	1147	1916		4.4955e+07	1.8172e+07	3079.21	67.8804	0.1694	0.0759	7438	17	0.2167	0.02484	0	1	0
√	2015	得润电子	Meta System S.p.A.	意大利雷焦艾米利亚	意大利	汽车电子	423,608,862.00元	民营企业	1992	50	76	70	75	61.461	29.6875	0.013823	-0.002159	0.017797	8374			736	1595	6043	0		7.29802e+07	3.91294e+07	4042.37	0.00836757	0.155832	0.0849	7245	23	0.3372	0.027788	1	1	0
√	2015	纳思达	Static Control Components Inc	美国	美国	CRO公司	3.91479e+08	民营企业	1991	40	91	62	46	25.6927	68.0804	0.155676	-0.009754	0.032912	5387		107	653	1861	2766	0		6.45648e+07	1.26703e+07	9633.28	50.5515	11.4699	0.171	432	24	0.66	0.382664	1	1	0
√	2015	博彦科技	Piraeus Data LLC	美国华盛顿州	美国	IT服务	45905250	公众企业	1995	40	91	62	46	25.6927	68.0804	0.08089	0.045875	0.079072	7967		361	5403	1998	205	0		1.40934e+08	1.12561e+08	3561.23	5.83372	0.0559311	0.9335	7545	20	0.1052	0.086765	1	1	0
√	2015	泰格医药	DreamCIS Inc	韩国	韩国南部		322.37亿韩币	民营企业	2004	60	18	39	85	100	29.4643	0.117191	0.078423	0.111253	1845		570	1029	203	43	0		2.21743e+07	1.08773e+07	6123.04	25.1909	0.277701	0.8558	1444	11	0.277	0.125964	0	1	0
√	2015	雪迪龙	Kore Technology Limited	英国	英国	：电子测量、测试设备	1.59489e+07	民营企业	2001	35	89	66	35	51.1335	69.4196	0.152916	0.102482	0.10196	1175	5	52	549			569		2.48669e+07	2.22749e+07	2205.95	62.1894	0.192893	0.6442	985	14	0.6667	0.133959	0	1	0
√	2015	众应互联	MMOGA LIMITED香港摩伽科技有限公司	香港	香港	游戏垂直电商平台	2,203,842,638.50元	民营企业	1993	68	25	57	29	60.9572	16.9643	0.020358	0.084341	0.07534	68		2	56	6	4	0		3.5053e+06	1.48803e+07	-167280	1456.13	-0.949254	0.0294	1340	22	0.569	-0.135677	0	1	0
√	2015	和邦生物	S.T.K. Stockton Group Ltd.	以色列	以色列	生物农药	9,000 万美元	民营企业	2002	13	54	47	81	37.5315	#NULL!	0.023486	0.02665	0.038806	4363			925			3438		3.45218e+07	3.88828e+07	-999.554	245.691	0.0292522	0.1288	4239	13	0.5316	0.091306	0	1	0
√	2015	创维数字	Strong Media Group Limited	英国 英属维京群岛	英国	电子设备	2400万欧元	公众企业	1989	35	89	66	35	51.1335	69.4196	0.089901	0.088952	0.013454	3168	8	123	983	445	1609	0		8.10216e+07	6.64873e+07	4587.83	15.4629	0.162996	0.2528	2724	26	0.5854	0.153951	0	1	0
√	2015	海普瑞	Cantex Pharmaceuticals, Inc	美国	美国		194,808,000.00元	民营企业	1998	40	91	62	46	25.6927	68.0804	0.051412	0.030788	0.009056	1636			574	325		737		5.91644e+07	4.57527e+07	8197.87	4.05218	0.611823	0.4786	1015	17	0.3694	0.036846	1	1	0
√	2015	石基信息	SnapShot	奥地利	奥地利	数据平台的技术分析、酒店管理	49450307.2元	民营企业	1998	11	55	79	70	60.4534	62.7232	0.096216	0.071607	0.066169	1801		47	908	715	131	0		3.21858e+07	2.96288e+07	1419.81	736.683	0.0458769	0.6935	1722	17	0.63	0.162669	1	1	0
√	2015	卧龙电气	SIR	意大利	意大利	设计、开发、工业机器人	1.36 亿元	民营企业	1995	50	76	70	75	61.461	29.6875	0.036433	0.019101	0.040869	15153		172	1772	2301		10908		1.10728e+08	1.09624e+08	72.8823	238.037	0.344662	0.1016	11269	20	0.3807	0.050954	1	1	0
√	2015	江河集团	Vision Eye Institute Limited	澳大利亚	澳大利亚	医疗健康	850,349,353.07元	民营企业	1999	38	90	61	51	21.1587	71.4286	0.016343	0.01967	0.023922	6153	1	97	3179			2876		2.00426e+08	1.65498e+08	5676.43	7.24693	-0.191989	0.5602	7615	16	0.2735	0.021675	1	1	0
√	2015	深圳能源	CPT公司	香港	香港		3,189,484,100.00元	地方国有企业	1993	68	25	57	29	60.9572	16.9643	0.042643	0.023655	0.012239	4805	18	276	2129			2382		5.93532e+08	5.78118e+08	3208.04	1788.88	0.290973	0.4179	3722	22	0.4782	0.065041	1	1	1
√	2015	雪人股份	Svenska Rotor Maskiner AB（SRM），Opcon Energy Systems AB（OES）	瑞典	瑞典	压缩机品牌	30,115.4万元	民营企业	2000	31	71	5	29	52.8967	77.6786	0.006765	0.010189	-0.018689	1298		18	268	383	629	0		1.57165e+07	1.52523e+07	357.626	94.0534	-0.0262566	0.2666	1333	15	0.3069	-0.005267	0	1	0
受让	2015	信威集团	Ukraine LLC	乌克兰	乌克兰		289.3元人民币	民营企业	2000	#NULL!	#NULL!	#NULL!	#NULL!	86.398	14.2857	0.1288	0.080854	-0.081223	2080	17	483	988	345	0	247		1.75121e+07	1.40774e+07	1651.32	672.287	0.0348259	0.3851	2010	15	0.3458	0.257829	0	1	0
√	2015	兴森科技	Fineline	新加坡	新加坡		131,120,035.15元	民营企业	1999	74	20	48	8	71.5365	45.5357	0.048577	0.055576	0.044132	4419			804	828	2787	0		5.02491e+07	2.93254e+07	4734.93	17.5944	0.0179682	0.2464	4341	16	0.2274	0.051143	0	1	0
√	2015	中鼎股份	WEGU	德国	德国		6.28亿人民币	民营企业	1998	35	67	66	65	82.8715	40.4018	0.116292	0.096067	0.084778	13303			1587	2945	8771	0		2.2151e+08	2.03295e+08	1369.23	529.05	0.0839241	0.3102	12273	17	0.5085	0.122841	1	1	0
	2015	金风科技	WRWF	澳大利亚	澳大利亚		4571.58万人民币	公众企业	1998	38	90	61	51	21.1587	71.4286	0.058473	0.053085	0.045893	6526		854	2832	1892	0	948		6.06536e+08	3.41741e+08	40575.3	34.6965	0.304678	0.211	5002	17	0.185	0.046253	1	1	0
√	2015	金智科技	Bul-Group	保加利亚	保加利亚		2639.33万人民币	民营企业	1995	70	30	40	85	69.0176	15.8482	0.064781	0.044285	0.03719	1306		163	740			403		3.88364e+06	2.32272e+06	1195.19	1168.56	0.12103	0.5888	1165	20	0.4663	0.072438	0	1	0
√	2015	飞马国际	KYEN	新加坡	新加坡		1.71亿人民币	民营企业	1998	74	20	48	8	71.5365	45.5357	0.009307	0.078822	0.015433	495		96	153	106	140	0		7.45474e+06	3.23246e+06	8529.85	0	0.447368	0.2424	342	17	0.6275	0.009962	0	1	0
√	2015	*ST华信	DGT	哈萨克斯坦	俄罗斯		3.68亿人民币	民营企业	1998	#N/A	#N/A	#N/A	#N/A	#N/A	#N/A	0.046083	0.053713	0.057441	91		32	42	9	0	8		1.22454e+06	9.57929e+06	-91810.4	14479.7	-0.951075	0.1209	1860	17	0.6078	0.034975	0	1	0
√	2015	洲际油气	克山公司	哈萨克斯坦	哈萨克斯坦	石油开采	2.15554e+09	外资企业	1984	#N/A	#N/A	#N/A	#N/A	#N/A	#N/A	0.004957	0.002201	-0.005722	1043	28	155	341	218	301	0		2.56402e+07	2.06576e+07	4777.16	5.77902	0.320253	0.1927	790	31	0.2938	0.009973	1	1	0
	2015	海通证券	Japaninvest	英格兰及威尔士	英国		14877.91万	公众企业	1993	35	89	66	35	51.1335	69.4196	0.036254	0.015705	0.018028	9024	134	2284	5319			1287		4.73837e+09	1.72603e+09	333814	2408.66	0.209003	0.1013	7464	22	0.1557	0.031123	1	1	0
	2015	中国交建	John Holland Group Pty Ltd	澳大利亚	澳大利亚	对社会基础设施、能源、资源、工业、水务、污水、海事和运输领域提供服务	48.82 亿	中央国有企业	2006	38	90	61	51	21.1587	71.4286	0.023185	0.022476	0.025814	115179		8506	59971	24031	22671	0		1633884235	1381483438	2191.38	59.209	0.11438	0.5429	103357	9	0.6383	0.023968	0	1	1
	2015	普利特	WPR Holdings LLC	美国特拉华州	美国	橡胶和塑料制品业	33330000元	民营企业	1999	40	91	62	46	25.6927	68.0804	0.100829	0.087443	0.047891	1461	26	59	214	148	1014	0		1.69192e+07	9.94534e+06	4773.36	391.644	0.664009	0.1506	878	16	0.5143	0.091794	0	1	0
	2015	旗滨集团	泰特博智慧材料股份有限公司	台湾	台湾	电致变色玻璃	10,140万新台币	民营企业	2005	58	17	45	69	92.9471	49.1071	0.01575	0.067263	0.091045	7216			574	942	5700	0		1.8201e+07	5.60623e+06	1745.39	1.2818	0.530435	0.1936	4715	10	0.401	0.025805	0	1	0
	2015	华昌达	Dearborn Mid-West Company, LLC	美国	美国	汽车智能装备系统	331,603,471.65元	公众企业	2003	40	91	62	46	25.6927	68.0804	0.038549	0.030426	0.014596	1462		43		819	600	0		2.49648e+07	5.67984e+06	13190.8	3021.69	0.0877976	0.3906	1344	12	0.4015	0.034812	1	1	0
	2015	中信证券	昆仑国际金融集团有限公司	香港	香港		615,630,600.00元	公众企业	1995	68	25	57	29	60.9572	16.9643	0.037163	0.018098	0.019587	15836	248	4014	8508			3066		9.68604e+09	5.26661e+09	279075	12061.2	0.19888	0.092	13209	20	0.203	0.031589	1	1	0
	2015	华新水泥	CEMENT CHAKREY TING FACTORY CO LTD	柬埔寨	柬埔寨	新型干法水泥熟料生产线		外资企业	1993	#N/A	#N/A	#N/A	#N/A	#N/A	#N/A	0.008754	0.023466	0.076365	13822		152		4617	9053	0		107325380	188864759	-5899.25	134.735	-0.0166477	0.0665	14056	22	0.3988	0.057584	0	1	0
	2015	凌云股份	Waldaschaff Automotive GmbH	德国Wolfsburg 市	德国	汽车	7.2元	中央国有企业	2000	35	67	66	65	82.8715	40.4018	0.036948	0.040406	0.052494	9215			1327	1471	6417	0		1.58783e+08	1.29477e+08	3180.28	331.94	0.0701428	0.1077	8611	15	0.3411	0.038911	0	1	1
	2015	宁波华翔	HIB Trim	德国	德国	高档轿车内饰件	2.74亿元	民营企业	1988	35	67	66	65	82.8715	40.4018	0.043559	0.09124	0.078401	12201		256		3411	8534	0		3.2224e+08	2.05293e+08	9585.08	233.789	0.168119	0.123	10445	27	0.1697	0.092172	1	1	0
	2015	恒泰艾普	Range Resources Drilling Services Limited	特立尼达和多巴哥	特立尼达和多巴哥		1,568.28万元	民营企业	2005	47	16	58	55	12.5945	80.1339	0.037804	0.021705	-0.069633	1828	49	225	584	392	578	0		1.91451e+07	1.66176e+07	1382.68	7.86876	0.652803	0.4781	1106	10	0.1763	0.042192	0	1	0
	2015	东方国信	Cotopaxi Limited	英国	英国	工业互联网、工业智能领域	1,810万英镑	民营企业	1997	35	89	66	35	51.1335	69.4196	0.098124	0.085939	0.087124	3473		221	2463	746	43	0		4.18809e+07	2.92215e+07	3645.09	1.43228	0.869214	0.9269	1858	18	0.201	0.091364	0	1	0
	2015	首创股份	BCG NZ	新西兰	新西兰	废弃物处理	2.93亿美元	地方国有企业	1999	22	79	58	49	32.7456	74.5536	0.022884	0.017058	0.015495	7886		238	1548	2927	3173	0		1.21908e+08	9.23688e+07	3745.82	9.1746	0.211181	0.146	6511	16	0.5952	0.027803	0	1	1
	2015	蓝色光标	Vision7 International Inc	加拿大	加拿大		142,485,429.37加元	民营企业	2002	39	80	52	48	36.0202	68.3036	0.005589	0.041914	0.014911	5597		491	3841	1126	139	0		1.97395e+08	8.39362e+07	20271.3	1775.93	0.357507	0	4123	13	0.0731	0.082003	1	1	0
	2015	摩登大道	Dirk Bikkembergs	意大利	意大利	高级运动时尚品牌	4,068万欧元	民营企业	2002	50	76	70	75	61.461	29.6875	-0.003414	-0.116726	0.036555	1912		15	184	433	1280	0		6.2434e+06	4.45777e+06	933.907	0	0.574959	0.0512	1214	13	0.3975	0.006022	0	1	0
	2015	苏宁环球	REDROVER	韩国	韩国南部	动漫制作	242,118,110.61元	民营企业	1993	60	18	39	85	100	29.4643	0.03823	0.046147	0.05229	963	2	38	365	250	308	0		0	0	0	0	-0.0686654	0.2844	1034	22	0.2681	0.036251	0	1	0
	2015	万达电影	HG Holdco	澳大利亚	澳大利亚	电影院线运营、影片租赁、院线及户外广告运营	506,776.85万元	民营企业	2005	8	90	61	51	21.1587	71.4286	0.118606	0.079182	0.071768	11025			2669			8356		1.92625e+08	1.25791e+08	6062.08	19.496	0.742532	0.0667	6327	10	0.68	0.199985	1	1	0
	2015	青青稞酒	Maxville Lake Winery, Inc.	美国	美国	葡萄酒生产和销售		民营企业	2005	40	91	62	46	25.6927	68.0804	0.086853	0.071443	-0.033785	2198		19	297	675	1207	0		3.69783e+07	3.15977e+07	2447.94	440.495	0.193916	0.0692	1841	10	0.65	0.129849	0	1	0
	2015	渤海金控	Cronos	美国	美国	集装箱租赁公司	3,930,795千元	其他企业	1993	40	91	62	46	25.6927	68.0804	0.017916	0.016304	0.012209	530	0	139	321			20		166665000	106642000	113251	0	0.0995851	0.1415	482	22	0.4432	0.018882	1	1	0
	2015	新国都	ExaDigm,Inc	美国加利福尼亚州	美国	金融POS 设备的销售、研发和技术服务	470万美元	民营企业	2001	40	91	62	46	25.6927	68.0804	0.053942	0.062481	0.021501	1673			708	236	729	0		3.12373e+07	2.52004e+07	3608.43	12.7495	0.256006	0.3126	1332	14	0.3331	0.060416	0	1	0
	2015	海信电器	Sharp Electrónica México S.A. de C.V	墨西哥	墨西哥	家电制品及电子部品	1121万美元	地方国有企业	1997	81	30	69	82	24.1814	97.3214	0.073825	0.082048	0.042421	20175		871		6770	12534	0		1.11527e+08	1.19299e+08	-385.21	2.45104	-0.0364869	0.09829	20939	18	0.4037	0.071125	0	1	1
	2015	富邦股份	Holland Novochem	荷兰尼沃海恩	荷兰	化肥助剂产品的研发和销售	8,629,532.79元	民营企业	2007	38	80	14	53	67.0025	68.3036	0.089053	0.081182	0.053043	271		20	42	43	166	0		8.66861e+06	5.35714e+06	12219.4	0	0.0544747	0.3469	257	8	0.3286	0.094458	0	1	0
	2015	奥特佳	AITS US INC.、AIR INTERNATIONALTH..	美国	美国		85,708.98万	民营企业	2002	40	91	62	46	25.6927	68.0804	0.06023	0.05993	0.043122	6653		78	361	2471	3743	0		1.09943e+08	1.51333e+07	14250.7	3071.44	3.6655	0.066	1426	13	0.4254	0.007598	0	1	0
	2015	中洲控股	Ever Reality Limited	英属维尔京群岛	英国	房地产	14亿港元	外资企业	1984	35	89	66	35	51.1335	69.4196	0.019592	0.008238	0.016732	1668	2	51	313	353	949	0		8.19032e+07	7.1464e+07	6258.52	58.3683	0.370583	0	1217	31	0.2883	0.025263	0	1	0
	2015	星辉娱乐	REIAL CLUB DEPORTIU ESPANYOL DE BARCELONA, S.A.D.	西班牙巴塞罗那	西班牙	足球俱乐部	1,700.08 万欧元	民营企业	2000	57	51	42	86	47.6071	43.5268	0.130883	0.108171	0.044582	2948			524	488	1936	0		1.89144e+07	2.22317e+07	-1125.26	0	-0.157233	0.155	3498	15	0.3277	0.116092	0	1	0
	2015	巴安水务	KWI Corporate Verwaltungs GmbH	奥地利费拉赫	奥地利	工业废水、市政污水和自来水以及食品、造纸等传统行业的固液分离技术研发、设计和设备生产、售后服务等	7.37372e+06	民营企业	1999	11	55	79	70	60.4534	62.7232	0.051532	0.051986	0.03248	253		15	182	31	25	0		28411.4	0	112.298	0	0.721088	0.3834	147	16	0.5081	0.064624	0	1	0
	2015	张裕A	Dicot Partners, S.L爱欧公爵	西班牙内瓦拉省	西班牙	葡萄酒及其他酒类生产和经营	18,625元	集体企业	1997	57	51	42	86	47.6071	43.5268	0.107006	0.089665	0.085917	5000			1324	2299	1377	0		190239451	158948592	6258.17	9.5438	0.0271159	0.0388	4868	18	0.504	0.115611	0	1	0
	2015	双箭股份	International Conveyor Products Pty Limited	澳大利亚新南威尔士州	澳大利亚	各种类型输送带的销售	1,359,799.52元	民营企业	2001	38	90	61	51	21.1587	71.4286	0.070121	0.016598	0.046044	1229			89	253	887	0		5.24711e+06	8.96351e+06	-3023.92	0	0.00408497	0.1782	1224	14	0.2436	0.092318	0	1	0
√	2014	东方精工	佛斯伯Fosber S.p.A	意大利	意大利	高端瓦楞纸板	34349.11万元	民营企业	1996	50	76	70	75	61.461	29.6875	0.074933	0.037862	0.046155	932		52	135	188	557	0		2.55164e+07	1.81503e+06	25430.7	29.205	0.615251	0.4174	577	18	0.3557	0.06117	0	1	0
√	2014	立讯精密	SUK Kunststofftechnik GmbH	德国	德国		200万欧元	民营企业	2004	35	67	66	65	82.8715	40.4018	0.093168	0.106361	0.072649	33826			1302	3132	29392	0		1.79787e+08	1.43691e+08	1067.11	13.1263	0.2996	0.0498	26028	10	0.6268	0.09037	0	1	0
	2014	时代新材	BOGE采埃孚集团	德国	德国	橡胶与塑料	1,981,713,173元	中央国有企业	1998	35	67	66	65	82.8715	40.4018	0.005323	0.022028	0.017524	6859	52	528	1440	1979	2860	0		1.80867e+08	2.72987e+07	22389.2	398.904	1.52169	0.211547	2720	16	0.2285	0.025139	0	1	1
√	2014	东山精密	Mutto Optronics Group Limited	香港	香港	触控面板领域	31307万元	民营企业	1998	68	25	57	29	60.9572	16.9643	0.010586	0.006558	0.013526	7163		13	706	1371	5073	0		4.66061e+07	3.58132e+07	1506.76	52.9652	0.545082	0.2026	4636	16	0.2738	0.008094	0	1	0
√	2014	卓翼科技	Double Power	美国（北美）	美国		10,986,120.00元	民营企业	2004	40	91	62	46	25.6927	68.0804	0.015904	-0.016987	0.00412	5573	1	9	363	1444	3755	0		2.72016e+07	2.10319e+07	1107.07	0	0.593652	0.3183	3497	10	0.2414	0.042336	0	1	0
√	2014	博彦科技	TPG Consulting	美国	美国		1.37373e+08	公众企业	1995	40	91	62	46	25.6927	68.0804	0.086765	0.08089	0.045875	7545		273	5268	1877	127	0		1.12561e+08	1.1084e+08	228.207	9.95653	-0.0124346	0.9377	7640	19	0.1176	0.08089	1	1	0
收购的是技术	2014	欧菲科技	美国Tessera旗下全资子公司DOC公司的MEMS技术相关资产	美国	美国	摄像头领域	3950万美元	民营企业	2001	40	91	62	46	25.6927	68.0804	0.057573	0.031661	0.036299	18799	24	300	2767	3034	12674	0		1.91047e+08	1.73362e+08	940.745	0	-0.00608015	0.3021	18914	13	0.2252	0.079915	0	1	0
√	2014	均胜电子	IMA Automation	德国	德国	工业机器人	1430万欧元	民营企业	1992	35	67	66	65	82.8715	40.4018	0.058242	0.047222	0.027768	6389		377	1140	925	3947	0		1.51111e+08	1.33487e+08	2758.5	20.2293	0.151379	0.2027	5549	22	0.6292	0.054983	0	1	0
	2014	先锋新材	Kresta Holdings Limited	澳大利亚	澳大利亚	制造和销售垂直百叶窗	13,094.24 万元	民营企业	2003	38	90	61	51	21.1587	71.4286	0.037271	0.027897	0.059612	1417				135	567	0		1.99222e+07	0	14059.4	0	1.221	0.0261	638	11	0.4587	0.032173	0	1	0
√	2014	佳士科技	艾尔克莱福特技术有限责任公司	德国	德国		123809	公众企业	2005	35	67	66	65	82.8715	40.4018	0.023145	0.03396	0.043264	1262		23	164	252	823	0		1.43597e+07	1.70337e+07	-2118.92	6.94257	-0.092739	0.1054	1391	9	0.2406	0.032171	0	1	0
	2014	安洁科技	Supernova Holdings (Singapore) Pte. Ltd.	新加坡	新加坡		83,016.95万元	民营企业	1999	74	20	48	8	71.5365	45.5357	0.065375	0.111466	0.120882	1058	0	2	175	187	694	0		3.46235e+07	1.2343e+07	21059.1	1.36106	-0.137031	0.1484	1226	15	0.3812	0.106844	0	1	0
	2014	汉缆股份	QINGDAO HANHE CABLE COMPANY(AUST) PTY LTD	澳大利亚	澳大利亚		100澳元	民营企业	1989	38	90	61	51	21.1587	71.4286	0.043551	0.057684	0.065883	2046			293	495	1258	0		2.42817e+07	3.81905e+07	-6798.04	561.796	-0.0767148	0.0435	2216	25	0.8523	0.089145	0	1	0
√	2014	中联重科	M-TEC MATHIS TECHNIK GMBH	瑞士纳沙泰尔	瑞士		2.95818e+08	公众企业	1999	34	68	70	58	73.5516	66.0714	0.006851	0.000972	-0.009896	20314		1311	6916	5938	6149	0		4.17521e+08	5.4429e+08	-6240.46	101.714	-0.248409	0.2724	27028	15	0.1853	0.044276	0	1	0
√	2014	探路者	Asiatravel.com	新加坡	新加坡		39409600	民营企业	1999	74	20	48	8	71.5365	45.5357	0.173202	0.115084	0.035873	590		26	218	213	133	0		2.56894e+07	2.30891e+07	4407.29	202.576	-0.0679305	0.1085	633	15	0.2894	0.187459	0	1	0
√	2014	恒顺众昇	Madani	东南苏拉威西、印尼苏岛	印度尼西亚	镍矿	800万美元	地方国有企业	1998	78	14	46	48	61.9647	37.7232	0.089273	0.189454	0.107373	306			92	155	59	0		3.8877e+06	1.6321e+06	7371.21	572.973	0.181467	0.833333	259	16	0.3313	0.032822	1	1	1
	2014	数码科技	LARCAN	美国	美国		1244万元	民营企业	2000	40	91	62	46	25.6927	68.0804	0.061032	0.061999	0.059232	1379		457	815			107		3.30228e+07	2.89047e+07	2986.27	18.2238	0.100559	0.517	1253	14	0.1821	0.052029	0	0	0
	2014	先河环保	COOPER ENVIRONMENTAL SERVICES, LLC	美国	美国	重金属监测和检测技术	3,841.59万元	民营企业	1996	40	91	62	46	25.6927	68.0804	0.062448	0.065022	0.068441	524		52	170	221	81	0		9.68394e+06	4.54934e+06	9798.86	0	0.154185	0.5153	454	18	0.1614	0.057132	0	1	0
	2014	宝莫股份	Rally Canada Resources	加拿大	加拿大	能源		民营企业	1996	39	80	52	48	36.0202	68.3036	0.038904	-0.006781	-0.003607	948		53		390	505	0		5.18075e+06	2.048e+06	3304.58	0	0.788679	0.847046	530	18	0.4417	0.043262	0	1	0
	2014	紫金矿业	La Compagnie Minière de Musonoie Global SAS	刚果金	西非	矿业		地方国有企业	2000	77	20	46	54	9	78	0.037104	0.016881	0.019491	23224		311	3165	4263	15485	0		389444043	321424528	2928.85	520.941	-0.0275928	0.234284	23883	14	0.2911	0.042625	1	1	1
	2014	南京新百	Highland Group Holdings Limited	英国	英国	百货	1.5514e+09	民营企业	1992	35	89	66	35	51.1335	69.4196	0.047006	0.0227	0.022353	7104			1054	1680	4370	0		8.85335e+07	1.44461e+08	-7872.71	118.457	2.45357	0.7238	2057	22	0.2198	0.031854	0	1	0
	2014	天齐锂业	文菲尔德Windfield Holdings Pty Ltd	澳大利亚	澳大利亚		270691.5万元	民营企业	1995	38	90	61	51	21.1587	71.4286	0.072114	0.062416	0.190849	965			134	150	681	0		5.37647e+07	1.43211e+07	40874.2	485.52	0.0891648	0.1461	886	19	0.6375	-0.08151	0	0	0
	2014	泛海控股	和记港陆	香港	香港	对外出租物业	304506.17万元	民营企业	1989	68	25	57	29	60.9572	16.9643	0.029818	0.025009	0.021363	6295		662	2657			2976		2.91462e+08	1.19118e+08	27378	786.364	0.673757	0.2972	3761	25	0.7367	0.0329	0	1	0
	2014	恒立液压	WACO	德国	德国		241.95万元	民营企业	2005	35	67	66	65	82.8715	40.4018	0.02256	0.013843	0.013612	2151		35	387	1210	519	0		4.02565e+07	3.51892e+07	2355.8	78.6542	0.0361272	0.159926	2076	9	0.42	0.057887	0	1	0
	2014	星宇股份	neue I&T GmbH	奥地利锡根多夫	奥地利		460万欧元	民营企业	2000	11	55	79	70	60.4534	62.7232	0.090724	0.089457	0.079599	2874		55	359	618	1842	0		2.2208e+07	1.56053e+07	2297.42	132.963	0.159806	0.1594	2478	14	0.4333	0.083967	0	0	0
	2014	建设银行	巴西BIC银行	巴西	巴西	16亿雷亚尔	36.64亿	中央国有企业	2004	69	38	49	76	43.8287	59.1518	0.014218	0.013044	0.011822	372321	484	25355	199154	112478	34850	0		34535000000	34080000000	1222.06	8.29929	0.0106159	0.0686	368410	10	0.5703	0.014666	0	1	1
	2014	中国石油	秘鲁能源公司	巴西	巴西		26.43 亿美元	中央国有企业	1999	69	38	49	76	43.8287	59.1518	0.050147	0.017654	0.012279	534652		16390	151888	124707	241667	0		5903000000	4836000000	1995.69	9.09002	-0.0173338	0.1276	544083	15	0.8635	0.063061	0	1	1
	2014	珈伟股份	Lion & Dolphin A/S	丹麦	丹麦		6130万元	民营企业	1993	18	74	16	23	34.7607	69.6429	0.004904	0.034659	0.040217	2246		20	258	300	1668	0		9.51537e+06	6.69757e+06	1254.59	0	0.238831	0.1438	1813	21	0.2039	0.018732	0	1	0
	2014	大康农业	DAIRY 公司	新西兰	新西兰		34311900	民营企业	1997	22	79	58	49	32.7456	74.5536	0.004789	0.000662	0.012597	1072		14	95	160	803	0		5.79059e+06	5.23021e+06	522.745	71.5332	-0.18972	0.0868	1323	17	0.2837	0.003696	0	1	0
	2014	英飞拓	Swann Communications Pty Ltd	澳大利亚	澳大利亚		55,493.66万	外资企业	2000	38	90	61	51	21.1587	71.4286	0.013348	0.024655	-0.120002	1473	5	128	697	299	344	0		7.61064e+07	6.75238e+07	5826.61	0	-0.00808081	0.3211	1485	14	0.3583	0.025466	0	1	0
	2014	天山生物	明加哈农业	澳大利亚维多利亚州	澳大利亚		5294.33万元	民营企业	2003	38	90	61	51	21.1587	71.4286	0.003681	-0.062419	-0.207571	243		26	50	55	112	0		3.36296e+06	2.65015e+06	2933.36	99.5731	0.146226	0.2428	212	11	0.3084	0.021168	0	1	0
	2014	国创高新	加皇投资	香港	香港		港币 10,000 元	民营企业	2002	68	25	57	29	60.9572	16.9643	0.023171	0.01921	0.006059	301		28	104	86	83	0		1.31133e+06	1.24854e+06	208.612	537.53	0.00668896	0.1262	299	12	0.4486	0.011023	0	1	0
	2014	上工申贝	DA	德国（中国公司在德国设立的子公司）	德国		1390 万欧元	公众企业	1993	35	67	66	65	82.8715	40.4018	0.099049	0.059959	0.04857	624			113	131	380	0		7.37062e+07	4.95692e+07	38681.1	0	-0.0016	0.081731	625	21	0.2348	0.059133	0	1	0
	2014	国中水务	Josab International AB	瑞典	瑞典	水净化设备公司	3200万元	民营企业	1998	31	71	5	29	52.8967	77.6786	0.04136	-0.029836	0.003574	1328		76	346	418	488	0		5.30004e+06	4.52285e+06	585.236	160.45	0.193172	0.0399	1113	16	0.2056	0.052232	0	1	0
	2014	普邦股份	泛亚国际	香港	香港		1.07亿港币	民营企业	1995	68	25	57	29	60.9572	16.9643	0.089556	0.033406	0.015167	2512		46	954	786	726	0		1.33156e+07	1.00045e+07	1318.12	26.212	0.324196	0.1903	1897	19	0.3435	0.108049	0	1	0
	2014	上海电力	EMBA Electricity Production Inc	土耳其	土耳其		994787.99元	中央国有企业	1998	66	37	45	85	45.5919	49.1071	0.047389	0.044895	0.030752	6492		151	1550	1549	3242	0		67142972	5.27471e+07	2217.48	2133.73	-0.0271242	0.0487	6673	16	0.4284	0.052189	1	1	1
	2014	誉衡药业	坎伯兰新兴技术公司	美国	美国		621.93万元	民营企业	2000	40	91	62	46	25.6927	68.0804	0.115866	0.10589	0.08577	1800		101	578	495	626	0		4.68688e+06	4.90537e+06	-121.384	11.1503	0.908802	0.07	943	14	0.4463	0.083377	0	1	0
√	2013	复星医药	Alma Lasers Ltd.	以色列	以色列	医疗美容器械制造	22,163.15万美元	民营企业	1998	13	54	47	81	37.5315	#NULL!	0.087299	0.07313	0.078073	16791	80	637	3794	4368	7912	0		2.53056e+08	1.41401e+08	6649.7	60.4423	0.169534	0.093502	14357	15	0.4109	0.07696	1	1	0
√	2013	光迅科技	Ignis Phototonyx A/S	丹麦	丹麦	高端芯片厂商	1632.75万元	中央国有企业	2001	18	74	16	23	34.7607	69.6429	0.063381	0.046271	0.062365	3804		448	688	729	1939	0		5.31073e+07	4.91329e+07	1044.8	255.385	-0.0425371	0.15326	3973	12	0.4824	0.077473	0	1	1
√	2013	千山药机	R+E Automationstechnik GmbH	德国	德国		210万欧元	民营企业	2002	35	67	66	65	82.8715	40.4018	0.077074	0.090774	0.015495	945			150	236	559	0		6.49415e+06	4.54196e+06	2065.81	1083.05	0.308864	0.098413	722	11	0.1375	0.081323	0	1	0
√	2013	三安光电	璨圆光电	台湾	台湾		50,568万元	民营企业	1993	58	17	45	69	92.9471	49.1071	0.082453	0.099495	0.09247	6668	35	242	1579	1822	2990	0		2.98446e+07	2.67895e+07	458.168	0	0.192844	0.195711	5590	20	0.3502	0.077809	0	1	0
√	2013	豪迈科技	GMS公司	美国	美国		2,852,100.00美元	民营企业	1995	40	91	62	46	25.6927	68.0804	0.13637	0.186376	0.19989	5338		22	718	1044	3554	0		5.14077e+07	2.13646e+07	5628.17	185.463	0.29626	0.197827	4118	18	0.299	0.093473	0	1	0
2013	2013	经纬纺机	斯洛文尼亚DURABUS公司	斯洛文尼亚	斯洛文尼亚	商用汽车	欧元132.6万元	中央国有企业	1995	71	27	19	88	48.6146	47.5446	0.103504	0.099682	0.08043	12522				5963	6559	0		1.62988e+09	1.10665e+09	41785.4	393.551	-0.125314	0.16459	14316	18	0.3113	0.096912	1	0	1
	2013	大族激光	Nextec Technologies (2001) Ltd	以色列	以色列	激光量测	3,824.31 万元	民营企业	1999	13	54	47	81	37.5315	#NULL!	0.087155	0.103614	0.101007	8221		352	2851	2003	3015	0		3.16862e+08	3.5753e+08	-4946.85	1.35162	0.028525	0.220046	7993	14	0.1802	0.100909	0	1	0
	2013	泰格医药	BDM Consulting, Inc	美国	美国	数据管理、数据统计	2,117,500美元	民营企业	2004	40	91	62	46	25.6927	68.0804	0.122981	0.125964	0.117191	913		247	536	112	18	0		4.12384e+06	2.09233e+06	2225.1	878.038	0.319364	0.870756	692	9	0.2788	0.147513	0	1	0
√	2013	恒顺众昇	PT IRONMAN ROYALE INDONESIA	印尼	印度尼西亚		5,000万美元	地方国有企业	1998	78	14	46	48	61.9647	37.7232	0.032822	0.089273	0.189454	259			83	25	151	0		1.6321e+06	1.39151e+06	928.951	55.4447	-0.00766284	0.667954	261	15	0.3371	0.057981	1	1	1
	2013	中材国际	LNV Technology Private Limited	印度	印度	水泥工程技术装备	15092.51万元	中央国有企业	2001	77	48	56	40	50.8816	26.1161	0.003175	0.002286	0.024216	10369		847	3733			5789		2.51259e+08	2.74501e+08	-2241.52	61.5335	-0.0806809	0.305237	11279	12	0.4246	0.037926	0	1	1
	2013	海陆重工	Raschka	瑞士	瑞士		2,628.65万元	民营企业	2000	34	68	70	58	73.5516	66.0714	0.038307	0.021514	0.030325	2099		11	211	364	1513	0		4.33732e+07	2.49823e+07	8761.72	1577.21	-0.0336096	0.111958	2172	13	0.2483	0.068825	0	1	0
	2013	大智慧	艾雅斯	香港	香港	1.02亿	13,000 万港币	民营企业	2000	68	25	57	29	60.9572	16.9643	-0.032915	0.071968	-0.144856	3800		362	2000	1251	187	0		3.4432e+07	8.39759e+06	6851.15	18.7105	0.0963647	0.535	3466	13	0.5558	-0.083806	0	1	0
	2013	三一重工	CP Machinery	德国	德国		54,897,747 美元	民营企业	2000	35	67	66	65	82.8715	40.4018	0.048233	0.011917	0.002224	28414	48	2700	5048	5195	15423	0		335139000	333010000	74.9279	28.9294	-0.185542	0.151615	34887	13	0.5638	0.10384	0	1	0
	2013	神州泰岳	Bridge Minds Consulting Pte Ltd	新加坡	新加坡		4,400万元	民营企业	2001	74	20	48	8	71.5365	45.5357	0.134029	0.1246	0.051344	4492		237	2840	1199	216	0		9.22607e+07	8.83134e+07	878.73	122.091	-0.0164222	0.695681	4567	12	0.1393	0.125723	0	1	0
	2013	美盛文化	Agenturen en Handelsmij Scheepers	荷兰	荷兰	渠道商和销售商	8,960.89万元	民营企业	2002	38	80	14	53	67.0025	68.3036	0.055554	0.110639	0.108286	945	0	0	45	208	692	0		5.72311e+06	4.11311e+06	1703.7	0.204899	0.137184	0	831	11	0.4638	0.109103	0	0	0
蒙发利	2013	奥佳华	OGAWA	马来西亚	马来西亚		26,026.50万元	民营企业	1996	100	26	50	36	40.806	57.1429	0.035544	0.042554	0.050232	4308		30	1059	1132	2087	0		5.90144e+07	2.48408e+07	7932.59	15.7493	0.137876	0.188719	3786	17	0.3054	0.010143	0	1	0
	2013	软控股份	TMSI LLC	美国俄亥俄州	美国		75万美金	民营企业	2000	40	91	62	46	25.6927	68.0804	0.019142	0.025967	0.024701	3638		182	977	795	1684	0		1.39179e+07	1.43174e+07	-109.803	828.673	0.0125244	0.209731	3593	13	0.195	0.035964	0	1	0
	2013	际华集团	胜裕贸易	香港	香港		2184.44万元	中央国有企业	2009	68	25	57	29	60.9572	16.9643	0.05316	0.057363	0.048958	37649		176	1776			35697		2.99725e+08	2.89354e+08	275.446	96.1523	-0.0854568	0.050599	41167	4	0.6633	0.051907	0	0	1
	2013	惠博普	Dart Energy (FLG) Pte. Ltd	新加坡	新加坡		2,088万美元	民营企业	1998	74	20	48	8	71.5365	45.5357	0.068882	0.076089	0.05746	952		59	364	162	367	0		9.07741e+06	8.85526e+06	233.356	101.413	0.252632	0.358193	760	15	0.1682	0.066153	0	1	0
	2013	赛为智能	香港中创	香港	香港		300万人民币	民营企业	1997	68	25	57	29	60.9572	16.9643	0.036343	0.062311	0.07348	379		30	153	149	47	0		2.21601e+06	1.34409e+06	2300.57	17.438	0.699552	0.5752	223	16	0.2346	0.054512	0	1	0
	2013	美都能源	Woodbine Acquisition	美国	美国	油田	1.35亿美元	民营企业	1993	40	91	62	46	25.6927	68.0804	0.022195	0.019135	0.004782	635		13		217	405	0		4.25364e+06	3.22005e+06	1627.7	68.8725	0.127886	0.222047	563	20	0.2179	0.019281	0	1	0
	2013	洛阳钼业	Northparkes Joint	澳洲	澳大利亚		8亿美元	民营企业	1999	38	90	61	51	21.1587	71.4286	0.057634	0.072074	0.02386	8427			562	2211	5654	0		1.46915e+08	1.20121e+08	3179.45	53.0157	0.0353852	0.077489	8139	14	0.35	0.066223	0	1	0
	2013	华斯股份	7个农场	丹麦	丹麦		6141.2万人民币	民营企业	2000	18	74	16	23	34.7607	69.6429	0.06471	0.05395	0.005956	938		4	148	173	613	0		8.22529e+06	7.97733e+06	264.353	7.72824	0.0184582	0.38806	921	13	0.4229	0.066754	0	1	0
	2013	亚玛顿	SolarMax	美国	美国	太阳能系统集成商	1000万美元	民营企业	2006	40	91	62	46	25.6927	68.0804	0.027445	0.015466	0.020711	1306			99	636	571	0		2.80141e+06	301307	1914.32	94.6398	0.0251177	0.101838	1274	7	0.45	0.034107	0	1	0
	2013	中集集团	Ziegler	德国	德国	消防	5,500万欧元	公众企业	1980	35	67	66	65	82.8715	40.4018	0.038857	0.037834	0.023357	57686	34	907	7474	7367	41904	0		2176741000	2019563000	2724.72	226.883	-0.0145041	0.049596	58535	33	0.5373	0.030316	0	1	0
	2013	中利集团	stargazer	新加坡	新加坡		350万美元	民营企业	1996	74	20	48	8	71.5365	45.5357	0.018828	0.015439	0.027364	4742		78	544	695	3425	0		6.12547e+07	4.288e+07	3874.9	49.8858	0.0484192	0.143821	4523	17	0.5458	0.030822	1	1	0
	2013	新大洲A	Sanlonrenzo	意大利	意大利		2000万欧元	公众企业	1992	50	76	70	75	61.461	29.6875	0.052231	0.024728	0.007513	4718		19	181	453	4065	0		6.10134e+07	4.95351e+07	2432.88	1332.38	-0.0150313	0.04769	4790	21	0.1216	0.038986	0	1	0
	2013	襄阳轴承	克拉希尼克轴承	波兰	波兰		20327.56万元	地方国有企业	1993	68	60	64	93	37.7834	29.2411	0.002386	0.003503	-0.032262	2358		12	187	358	1801	0		3.38592e+07	9.91954e+06	10152.5	297.882	-0.0215768	0.050466	2410	20	0.2742	0.004712	0	1	1
	2013	驰宏锌锗	玻利维亚亚马逊矿业	玻利维亚国	玻利维亚国		4209万美元	地方国有企业	2000	#N/A	#N/A	#N/A	#N/A	#N/A	#N/A	0.023457	0.004263	0.002081	12124	7	109	1907	2411	7690	0		5.5243e+08	5.78715e+08	-2168	163.669	-0.00858615	0.084955	12229	13	0.5164	0.018224	0	1	1
	2013	雅化集团	红牛公司	新西兰	新西兰		1.52亿人民币	民营企业	2001	22	79	58	49	32.7456	74.5536	0.092076	0.087207	0.044036	2785			279	460	2046	0		5.15276e+07	4.50992e+07	2308.21	840.241	4.02708	0.166966	554	12	0.2151	0.098238	0	0	0
	2013	全新好	中非资源(MAD)	马达加斯加	东非	钽铌矿	1200万美元	民营企业	1983	64	27	41	52	32	40	0.026024	-0.049883	0.0228	674			52	127	495	0		2.37529e+06	2.35159e+06	35.1528	0	-0.115486	0.083086	762	30	0.1741	0.007696	0	0	0
	2013	海航控股	香港国际租赁	香港	香港		3.85亿港元	地方国有企业	1993	68	25	57	29	60.9572	16.9643	0.021511	0.023463	0.026336	10347		238	5120	3614	1375	0		276095000	198248000	7523.63	288.973	0.0919164	0.23601	9476	20	0.2818	0.022354	0	1	1
	2013	金发科技	Hydro	印度	印度		11,998,997.43元	民营企业	1993	77	48	56	40	50.8816	26.1161	0.05776	0.035687	0.048654	4954	116	340	851	478	3169	0		6.30357e+07	5.52565e+07	1570.29	328.542	0.0864035	0.1304	4560	20	0.1713	0.067836	0	1	0
	2013	通源石油	Tong Well Service LLC	美国	美国		4150万美元	民营企业	1995	40	91	62	46	25.6927	68.0804	0.021773	0.018356	-0.020696	402	2	19	115	148	118	0		3.3901e+06	2.7861e+06	1502.48	1550.69	-0.0821918	0.079602	438	18	0.233	0.041668	0	1	0
	2013	海南海药	中国抗体	香港	香港		9,900,612美元	民营企业	1992	68	25	57	29	60.9572	16.9643	0.032654	0.047755	0.046214	1514	3	30	207	222	1052	0		5.18057e+06	3.26096e+06	1267.91	180.931	0.0405498	0.169089	1455	21	0.2168	0.0331	0	1	0
	2013	三五互联	美国 Amimon, Inc.公司	美国	美国		2840 万元	民营企业	2004	40	91	62	46	25.6927	68.0804	0.018136	0.003743	-0.081459	1469	1	14	535			919		1.27665e+07	1.19798e+07	535.568	-2.65856	-0.22968	0.17563	1907	9	0.4533	-0.017209	0	1	0
√	2012	浙江龙盛	德司达全球控股（新加坡）有限公司	新加坡	新加坡	染料、染料解决方案、皮革解决方案、高性能化学品、新技术和定制生产特殊染料/颜料	1.32522e+08	民营企业	1998	74	20	48	8	71.5365	45.5357	0.047066	0.080977	0.133704	9169				2538	6631	0		2.29473e+08	1.48102e+08	8874.66	38.1605	0.270825	0.121278	7215	14	0.1327	0.053484	0	1	0
√	2012	二六三	iTalk66.67%股权,DTMI100%股权,iTalkBB Canada100%股权,iTalkBB Australia100%股权	美国加拿大	加拿大		49,812.85万元	民营企业	1999	39	80	52	48	36.0202	68.3036	0.193518	0.087143	0.090005	1165		94	577	370	124	0		1.41207e+07	1.03357e+07	3248.87	29.9071	1.50538	0.514	465	13	0.2072	0.061182	0	0	0
√	2012	天顺风能	V arde	丹麦	丹麦		1,518 万欧元	民营企业	2005	18	74	16	23	34.7607	69.6429	0.073095	0.065576	0.059268	560		17	112	218	213	0		7.19844e+06	0	12854.4	72.3572	-0.22865	0.24	726	7	0.375	0.047704	0	1	0
√	2012	三一重工	普茨迈斯特公司	德国	德国		26.54亿元	民营企业	2000	35	67	66	65	82.8715	40.4018	0.10384	0.048233	0.011917	34887	50	4083	5960	7023	17771	0		333010000	3.09398e+08	676.804	192.421	-0.326857	0.157222	51827	12	0.5638	0.226542	0	1	0
	2012	乐金健康	Saunalux公司	德国	德国		635万欧元	民营企业	1995	35	67	66	65	82.8715	40.4018	0.03171	0.025132	0.026772	597			72	266	259	0		3.69549e+06	2.42493e+06	2128.24	117.609	0.233471	0.2261	484	17	0.3062	0.107754	0	1	0
	2012	天业通联	SELI	意大利	意大利		2000万欧元	民营企业	2000	50	76	70	75	61.461	29.6875	-0.144755	-0.224596	0.006549	1096	0	40	260	278	518	0		3.52537e+06	3.31206e+06	194.631	894.203	-0.325538	0.1807	1625	12	0.1482	0.009729	0	1	0
	2012	恒逸石化	恒逸实业（文莱）有限公司	文莱	文莱		72.25万美元	民营企业	1990	#N/A	#N/A	#N/A	#N/A	#N/A	#N/A	0.020777	0.022293	-0.01569	6508			787	1575	4146	0		4.34007e+07	4.27003e+07	107.632	7.65935	-0.136297	0.077	7535	22	0.7117	0.221145	0	1	0
	2012	海默科技	哥伦比亚与OIL FIELD SERVICES & SUPPLIES S.A.S公司	美国	美国		613.35万元	民营企业	2000	40	91	62	46	25.6927	68.0804	0.009063	0.033496	0.033872	493	0	23	137			333		3.57251e+06	2.2914e+06	2598.59	105.897	0.437318	0.1298	343	12	0.2304	0.028687	0	1	0
	2012	金螳螂	HBA International	美国	美国	高端酒店设计、装饰施工上	7500万美元	民营企业	1993	40	91	62	46	25.6927	68.0804	0.10597	0.101786	0.095967	7810		85	3398	3263	0	1064		6.62733e+08	3.64033e+08	38245.8	8.6285	0.693408	0.4303	4612	19	0.2813	0.12575	0	1	0
	2012	海特高新	AVIATION SAFETY AND TRAININGPTE.LTD.	新加坡	新加坡	航空培训及开办航空技术培训学校	100元新币	民营企业	1992	74	20	48	8	71.5365	45.5357	0.048766	0.058956	0.055995	564	0	23		395	112	34		3.75611e+06	1.07608e+06	4751.82	-56.3198	0	0.1	564	20	0.2776	0.040514	0	0	0
	2012	漫步者	STAX Ltd.	日本	日本		926.08万元	民营企业	2001	54	46	95	92	87.9093	41.7411	0.056484	0.048108	0.050895	2981			119	179	566	2117		2.28094e+07	2.04709e+07	784.484	547	0.107767	0.13	2691	11	0.3266	0.058358	1	1	0
	2012	国联水产	SUNNYVALE SEAFOOD	美国	美国		1500 万美金	民营企业	2001	40	91	62	46	25.6927	68.0804	-0.108094	0.024295	0.085002	3568		14	181	228	0	3145		1.21821e+07	9.8165e+06	662.991	208.38	0.322951	0.04	2697	11	0.4526	0.005652	0	1	0
√	2011	四维图新	Mapscape公司	荷兰	荷兰	导航	6,558.79 万元	公众企业	2002	38	80	14	53	67.0025	68.3036	0.124838	0.057077	0.044258	2386		253	945			1188		6.2225e+07	4.59873e+07	6805.41	1533.49	0.317504	0.5826	1811	9	0.2357	0.176266	0	1	0
	2011	上海医药	Mergen Biotech Limited	英属维尔京群岛	英国			地方国有企业	1994	35	89	66	35	51.1335	69.4196	0.064508	0.049841	0.048922	37249	54	535	4839	9348	13599	8874	1.38755	331375573	3.36141e+08	-127.929	80.4507	0.182771	0.0937	31493	17	0.3991	0.096616	0	1	1
	2011	时代新材	代尔克公司	澳大利亚	澳大利亚		2.28034e+07	中央国有企业	1998	38	90	61	51	21.1587	71.4286	0.071384	0.039583	0.025139	2453	33	220	881	458	861	0	2.75907	1.41936e+07	5.9771e+06	3349.56	378.196	0.134598	0.2287	2162	13	0.1987	0.088222	0	1	1
√	2011	均胜电子	普瑞	德国	德国	老牌汽车电子零部件供应商		民营企业	1992	35	67	66	65	82.8715	40.4018	0.129218	0.076158	0.054983	2323		31	406	134	1521	231	0.965562	1.22739e+07	0	5283.64		773.333	0	3	19	0.2183	0.137515	0	1	0
√	2011	卧龙电气	ATB	奥地利	奥地利		10,050万欧元	民营企业	1995	11	55	79	70	60.4534	62.7232	0.029319	0.028263	0.059513	5459	3	26		1432	1182	2816		2.8254e+07	1.83257e+07	1818.72	0	0.0118628	0.0600843	5395	16	0.2564	0.072377	0	1	0
	2011	光明乳业	新莱特	新西兰	新西兰		3.82亿	地方国有企业	1996	22	79	58	49	32.7456	74.5536	0.040558	0.040074	0.045392	2594				1207	1387	0		118160027	100406630	6844.02	536.153	-0.0342517	0.0948	2686	15	0.350268	0.045099	0	1	1
	2011	福瑞股份	Echosens SA 100%	法国	法国		2000万欧元	民营企业	1998	68	71	43	86	63.4761	47.7679	0.062875	0.040879	0.001766	416				325	91	0		1.01687e+07	420375	23433.6	1956.92	0.355049	0.1202	307	13	0.1621	0.089733	0	1	0
	2011	美的集团	开利拉美	巴西	巴西		14.16亿元人民币	民营企业	2000	69	38	49	76	43.8287	59.1518	0.078185	0.068097	0.089857	66497	32	479	7207	46186	12593	0	2.57243	1085563210	1269210250	-2761.73	58.0374	-0.326108	0.0561679	98676	11	0.84	0.099704	1	1	0
	2011	华邦健康	CCAB Agro S.A	巴西	巴西		2000万美元	民营企业	1992	69	38	49	76	43.8287	59.1518	0.111193	0.073343	0.046719	985			484	365	0	145		2.35932e+07	1.03503e+07	13444.5	1340.4	0.0718172	0.0883	919	19	0.1717	0.108086	0	1	0
	2011	海能达	Rohde & Schwarz Professional Mobile Radio GmbH	德国	德国			民营企业	1993	35	67	66	65	82.8715	40.4018	0.085518	0.01377	0.04525	2422		207	1095	294	0	826		3.64839e+07	3.10715e+07	2234.72	14.6712	0.0831843	0.3745	2236	18		0.121784	0	1	0
	2011	科力远	Energy 株式会社	日本	日本		8651.08万	民营企业	1998	54	46	95	92	87.9093	41.7411	0.001212	-0.027668	0.014066	2493			265	353	1139	736		2.24231e+07	1.73699e+06	8297.69	0	0.00727273	0.0947	2475	13	0.2055	0.009956	0	1	0
	2011	天宝食品	HOKUDAI 公司	日本	日本			民营企业	1997	54	46	95	92	87.9093	41.7411	0.092046	0.057098	0.041386	2354		7	66	95	0	2186		1.5772e+07	7.4605e+06	3530.79	0	0.083295	0.0242	2173	14	0.3789	0.101326	0	1	0
	2011	巨轮智能	德国欧吉索机床有限公司	德国	德国		计900.4240万欧元	民营企业	2001	35	67	66	65	82.8715	40.4018	0.069334	0.043914	0.060857	1896		40	649	657	518	32		5.63506e+06	4.0761e+06	822.234	0	-0.0356053	0.2405	1966	10	0.2135	0.069094	0	1	0
	2010	飞亚达A	Montres Chouriet SA	瑞士	瑞士		900万港币	中央国有企业	1990	34	68	70	58	73.5516	66.0714	0.047478	0.059734	0.037174	3266		30	493	774	1969			1.99809e+07	1.55034e+07	1370.94	17.0519	0.372846	0.057869	2379	20	0.4469	0.047722	0	1	1
	2010	振华重工	Friede Goldman United,Ltd	美国休斯敦	美国	海洋工程设计	1.25亿美元	中央国有企业	1992	40	91	62	46	25.6927	68.0804	-0.01479	0.000664	-0.024198	4782	7	360	1830	1923	662			43933114	194829166	-31555	1343.6	-0.0353036	0.586993	4957	18	0.2871	0.01489	0	1	1
	2010	上港集团	APM码头泽布吕赫公司股权	比利时	比利时		231630935元	地方国有企业	2003	65	75	54	94	81.864	56.6964	0.102329	0.077675	0.068552	22322		154	1960	2742	1407	1426		5.37306e+08	5.88346e+08	-2286.55	979.079	-0.0496828	0.0871338	23489	7	0.4423	0.07748	0	1	1
	2010	美的集团	miraco	埃及	埃及		5,748 万美元	民营企业	2000	#NULL!	#NULL!	#NULL!	#NULL!	6.80101	4.24107	0.099704	0.078185	0.068097	98676	30	428	7240	17337	49168	24473		1269210250	8.16529e+08	4587.55	15.8918	0.654139	0.0325915	59654	10	0.75	0.075361	1	1	0
√	2009	东软集团	Sesca	芬兰	芬兰	高端智能手机软件开发业务	1200万欧元	公众企业	1991	33	63	26	59	38.2872	57.3661	0.110333	0.077641	0.057297	15760		1846	12137	1601	176	0		183095407	153550020	1874.71	37.8859	0.13512	0.83566	13884	18	0.176248	0.111552	0	1	0
	2009	中金岭南	佩利雅矿业公司	澳大利亚	澳大利亚		20854.59万元	地方国有企业	1984	38	90	61	51	21.1587	71.4286	0.053104	0.072469	0.07644	10209	7	196	1183	1437	6530	856		2.15922e+08	1.48797e+08	6575.01	0	0.133703	0.224214	9005	25	0.3173	0.043998	0	1	1
	2009	五矿发展	Townlands	南非	南非	矿业公司	38000万元	中央国有企业	1997	#NULL!	#NULL!	#NULL!	#NULL!	34	63	0.002901	0.003606	0.01202	7365		207	1877	2011	3270	0		2.29082e+08	2.85506e+08	-7661.08	363.17	-0.270936		10102	12	0.635	0.026612	0	1	1
	2009	广汇能源	Tarbagatay Munay LLP	哈萨克斯坦	哈萨克斯坦			民营企业	1995	#N/A	#N/A	#N/A	#N/A	#N/A	#N/A	0.075204	0.062695	0.061047	3619			206	1414	1999	0		2.43525e+07	1.62711e+07	2233.03	708.404	0.834263	0.086488	1973	14	0.4193	0.102769	0	1	0
	2009	苏宁易购	LAOX 株式会社	日本	日本		5,755.4万	民营企业	1996	54	46	95	92	87.9093	41.7411	0.104023	10.0296	0.94239	5383			1913	1469	1357	644		139530000	134085000	1011.52	-479.472	0.101719	0.3502	4886	13	0.2861	0.119421	0	1	0
√	2008	金风科技	VENSYS能源有限公司	德国	德国	能源	4,148.27万欧	公众企业	1998	35	67	65	65	82.8715	40.4018	0.122937	0.137244	0.111019	1557	171		697	434		255		7.62541e+07	6.81658e+07	5194.83	3726.06	0.846975	0.206166	843	10		0.190281	0	1	0

## Sheet: 第一次清数据后
	并购时间	主并企业	被并方	所在地		所属行业	涉及金额	属性	成立日期	pdi	idv	mas	uai	ltowvs	ivr	文化差异	文化差异（差值的平方和开根号）	文化差异（平均值之差的绝对值）	并购前两年	并购当年总资产收益率	并购后第一年roa	并购后第二年roa	并购当年相对于并购前一年的绩效变化	并购后第一年相对于并购前一年的绩效变化	并购后第二年相对于并购前一年的绩效变化	并购当年员工总数	博士人数 2015-12-31	硕士人数 2015-12-31	本科人数 2015-12-31	专科人数 2015-12-31	高中及以下人数 2015-12-31	其他学历人数 2015-12-31	人均教育年限	应付职工薪酬（期末余额）	应付职工薪酬（期初余额）	薪酬	培训	流动	技术人员占比	企业规模	企业规模取自然对数	企业年龄	第一大股东持股比例	并购前绩效	并购经验	行业相关性	是否政府控制
√	2015	均胜电子	Quin GmbH	德国	德国	高端方向盘总成与内饰功能件总成供应商	506,048,850.00 元	民营企业	1992	35	67	66	65	82.8715	40.4018	5745.06	75.7962	8.37889		0.047222	0.027768	0.020462	-0.01102	-0.030474	-0.03778	9127		512	1159	1796	0	5660		1.67014e+08	1.51111e+08	1742.42	0.368412	0.428549	0.1802	6389	8.76233	23	0.604	0.058242	1	1	0
	2015	金达威	Doctor’s Best Holdings, Inc.	美国特拉华州	美国	膳食营养补充剂	20104.65万元	民营企业	1997	40	91	62	46	25.6927	68.0804	12614.7	112.315	4.46218		0.05066	0.102166	0.144749	-0.079774	-0.028268	0.014315	1794			334	359	1101	0		6.55481e+07	1.85075e+07	26221.1	35.0295	0.22541	0.1193	1464	7.28893	18	0.35	0.130434	0	1	0
2015	2015	华天科技	FlipChip International, LLC	美国特拉华州	美国	集成电路的封装设计、晶圆级封装及测试，以及传统塑料封装及测试业务。	24841万元	民营企业	2003	40	91	62	46	25.6927	68.0804	12614.7	112.315	4.46218		0.058491	0.056053	0.06419	-0.020756	-0.023194	-0.015057	9616		78	1135	1837	6566	0		7.78298e+07	6.08925e+07	1761.37	26.831	0.253226	0.2653	7673	8.94546	12	0.3225	0.079247	0	1	0
√	2015	长电科技	STATS ChipPAC Ltd.	美国	美国	提供涵盖封装设计、焊锡凸块、针探、组装、测试、配送等一整套半导体解决方案		公众企业	1998	40	91	62	46	25.6927	68.0804	12614.7	112.315	4.46218		-0.008688	-0.011438	0.002434	-0.031275	-0.034025	-0.020153	21197		1544	2987	3755	0	12911		3.69328e+08	1.33206e+08	11139.4	13.978	0.677243	0.2415	12638	9.44446	17	0.1411	0.022587	0	1	0
√	2015	宏图高科	万威国际 IDT INTERNATIONAL LIMITED	香港	香港	电子消费产品	港币 249,756,559 元	民营企业	1998	68	25	57	29	60.9572	16.9643	978.73	31.2847	8.17976		0.022556	0.023093	0.028604	-0.002284	-0.001747	0.003764	8698		91	3242	2302	1147	1916		4.4955e+07	1.8172e+07	3079.21	67.8804	0.1694	0.0759	7438	8.91436	17	0.2167	0.02484	0	1	0
√	2015	得润电子	Meta System S.p.A.	意大利雷焦艾米利亚	意大利	汽车电子	423,608,862.00元	民营企业	1992	50	76	70	75	61.461	29.6875	6761.59	82.2289	9.35808		0.013823	-0.002159	0.017797	-0.013965	-0.029947	-0.009991	8374			736	1595	6043	0		7.29802e+07	3.91294e+07	4042.37	0.00836757	0.155832	0.0849	7245	8.88807	23	0.3372	0.027788	1	1	0
√	2015	纳思达	Static Control Components Inc	美国	美国	CRO公司	3.91479e+08	民营企业	1991	40	91	62	46	25.6927	68.0804	12614.7	112.315	4.46218		0.155676	-0.009754	0.032912	-0.226988	-0.392418	-0.349752	5387		107	653	1861	2766	0		6.45648e+07	1.26703e+07	9633.28	50.5515	11.4699	0.171	432	6.06843	24	0.66	0.382664	1	1	0
√	2015	博彦科技	Piraeus Data LLC	美国华盛顿州	美国	IT服务	45905250	公众企业	1995	40	91	62	46	25.6927	68.0804	12614.7	112.315	4.46218		0.08089	0.045875	0.079072	-0.005875	-0.04089	-0.007693	7967		361	5403	1998	205	0		1.40934e+08	1.12561e+08	3561.23	5.83372	0.0559311	0.9335	7545	8.92864	20	0.1052	0.086765	1	1	0
√	2015	泰格医药	DreamCIS Inc	韩国	韩国南部		322.37亿韩币	民营企业	2004	60	18	39	85	100	29.4643	4356.86	66.0065	4.24405		0.117191	0.078423	0.111253	-0.008773	-0.047541	-0.014711	1845		570	1029	203	43	0		2.21743e+07	1.08773e+07	6123.04	25.1909	0.277701	0.8558	1444	7.27517	11	0.277	0.125964	0	1	0
√	2015	雪迪龙	Kore Technology Limited	英国	英国	：电子测量、测试设备	1.59489e+07	民营企业	2001	35	89	66	35	51.1335	69.4196	10160.3	100.799	6.59219		0.152916	0.102482	0.10196	0.018957	-0.031477	-0.031999	1175	5	52	549			569		2.48669e+07	2.22749e+07	2205.95	62.1894	0.192893	0.6442	985	6.89264	14	0.6667	0.133959	0	1	0
√	2015	众应互联	MMOGA LIMITED香港摩伽科技有限公司	香港	香港	游戏垂直电商平台	2,203,842,638.50元	民营企业	1993	68	25	57	29	60.9572	16.9643	978.73	31.2847	8.17976		0.020358	0.084341	0.07534	0.156035	0.220018	0.211017	68		2	56	6	4	0		3.5053e+06	1.48803e+07	-167280	1456.13	-0.949254	0.0294	1340	7.20042	22	0.569	-0.135677	0	1	0
√	2015	和邦生物	S.T.K. Stockton Group Ltd.	以色列	以色列	生物农药	9,000 万美元	民营企业	2002	13	54	47	81	37.5315		11630.1	107.843	4.4937		0.023486	0.02665	0.038806	-0.06782	-0.064656	-0.0525	4363			925			3438		3.45218e+07	3.88828e+07	-999.554	245.691	0.0292522	0.1288	4239	8.35208	13	0.5316	0.091306	0	1	0
√	2015	创维数字	Strong Media Group Limited	英国 英属维京群岛	英国	电子设备	2400万欧元	公众企业	1989	35	89	66	35	51.1335	69.4196	10160.3	100.799	6.59219		0.089901	0.088952	0.013454	-0.06405	-0.064999	-0.140497	3168	8	123	983	445	1609	0		8.10216e+07	6.64873e+07	4587.83	15.4629	0.162996	0.2528	2724	7.90986	26	0.5854	0.153951	0	1	0
√	2015	海普瑞	Cantex Pharmaceuticals, Inc	美国	美国		194,808,000.00元	民营企业	1998	40	91	62	46	25.6927	68.0804	12614.7	112.315	4.46218		0.051412	0.030788	0.009056	0.014566	-0.006058	-0.02779	1636			574	325		737		5.91644e+07	4.57527e+07	8197.87	4.05218	0.611823	0.4786	1015	6.92264	17	0.3694	0.036846	1	1	0
√	2015	石基信息	SnapShot	奥地利	奥地利	数据平台的技术分析、酒店管理	49450307.2元	民营企业	1998	11	55	79	70	60.4534	62.7232	9959.21	99.7958	5.36277		0.096216	0.071607	0.066169	-0.066453	-0.091062	-0.0965	1801		47	908	715	131	0		3.21858e+07	2.96288e+07	1419.81	736.683	0.0458769	0.6935	1722	7.45124	17	0.63	0.162669	1	1	0
√	2015	卧龙电气	SIR	意大利	意大利	设计、开发、工业机器人	1.36 亿元	民营企业	1995	50	76	70	75	61.461	29.6875	6761.59	82.2289	9.35808		0.036433	0.019101	0.040869	-0.014521	-0.031853	-0.010085	15153		172	1772	2301		10908		1.10728e+08	1.09624e+08	72.8823	238.037	0.344662	0.1016	11269	9.32981	20	0.3807	0.050954	1	1	0
√	2015	江河集团	Vision Eye Institute Limited	澳大利亚	澳大利亚	医疗健康	850,349,353.07元	民营企业	1999	38	90	61	51	21.1587	71.4286	13714.5	117.109	4.43121		0.016343	0.01967	0.023922	-0.005332	-0.002005	0.002247	6153	1	97	3179			2876		2.00426e+08	1.65498e+08	5676.43	7.24693	-0.191989	0.5602	7615	8.93788	16	0.2735	0.021675	1	1	0
√	2015	深圳能源	CPT公司	香港	香港		3,189,484,100.00元	地方国有企业	1993	68	25	57	29	60.9572	16.9643	978.73	31.2847	8.17976		0.042643	0.023655	0.012239	-0.022398	-0.041386	-0.052802	4805	18	276	2129			2382		5.93532e+08	5.78118e+08	3208.04	1788.88	0.290973	0.4179	3722	8.22202	22	0.4782	0.065041	1	1	1
√	2015	雪人股份	Svenska Rotor Maskiner AB（SRM），Opcon Energy Systems AB（OES）	瑞典	瑞典	压缩机品牌	30,115.4万元	民营企业	2000	31	71	5	29	52.8967	77.6786	12768.4	112.997	6.57078		0.006765	0.010189	-0.018689	0.012032	0.015456	-0.013422	1298		18	268	383	629	0		1.57165e+07	1.52523e+07	357.626	94.0534	-0.0262566	0.2666	1333	7.19519	15	0.3069	-0.005267	0	1	0
受让	2015	信威集团	Ukraine LLC	乌克兰	乌克兰		289.3元人民币	民营企业	2000					86.398	14.2857	12150.7	110.23	0.65815		0.1288	0.080854	-0.081223	-0.129029	-0.176975	-0.339052	2080	17	483	988	345	0	247		1.75121e+07	1.40774e+07	1651.32	672.287	0.0348259	0.3851	2010	7.60589	15	0.3458	0.257829	0	1	0
√	2015	兴森科技	Fineline	新加坡	新加坡		131,120,035.15元	民营企业	1999	74	20	48	8	71.5365	45.5357	1546.91	39.3307	6.48796		0.048577	0.055576	0.044132	-0.002566	0.004433	-0.007011	4419			804	828	2787	0		5.02491e+07	2.93254e+07	4734.93	17.5944	0.0179682	0.2464	4341	8.37586	16	0.2274	0.051143	0	1	0
√	2015	中鼎股份	WEGU	德国	德国		6.28亿人民币	民营企业	1998	35	67	66	65	82.8715	40.4018	5745.06	75.7962	8.37889		0.116292	0.096067	0.084778	-0.006549	-0.026774	-0.038063	13303			1587	2945	8771	0		2.2151e+08	2.03295e+08	1369.23	529.05	0.0839241	0.3102	12273	9.41516	17	0.5085	0.122841	1	1	0
	2015	金风科技	WRWF	澳大利亚	澳大利亚		4571.58万人民币	公众企业	1998	38	90	61	51	21.1587	71.4286	13714.5	117.109	4.43121		0.058473	0.053085	0.045893	0.01222	0.006832	-0.00036	6526		854	2832	1892	0	948		6.06536e+08	3.41741e+08	40575.3	34.6965	0.304678	0.211	5002	8.51759	17	0.185	0.046253	1	1	0
√	2015	金智科技	Bul-Group	保加利亚	保加利亚		2639.33万人民币	民营企业	1995	70	30	40	85	69.0176	15.8482	4290.82	65.5043	0.644308		0.064781	0.044285	0.03719	-0.007657	-0.028153	-0.035248	1306		163	740			403		3.88364e+06	2.32272e+06	1195.19	1168.56	0.12103	0.5888	1165	7.06048	20	0.4663	0.072438	0	1	0
√	2015	飞马国际	KYEN	新加坡	新加坡		1.71亿人民币	民营企业	1998	74	20	48	8	71.5365	45.5357	1546.91	39.3307	6.48796		0.009307	0.078822	0.015433	-0.000655	0.06886	0.005471	495		96	153	106	140	0		7.45474e+06	3.23246e+06	8529.85	0	0.447368	0.2424	342	5.83481	17	0.6275	0.009962	0	1	0
	2015	海通证券	Japaninvest	英格兰及威尔士	英国		14877.91万	公众企业	1993	35	89	66	35	51.1335	69.4196	10160.3	100.799	6.59219		0.036254	0.015705	0.018028	0.005131	-0.015418	-0.013095	9024	134	2284	5319			1287		4.73837e+09	1.72603e+09	333814	2408.66	0.209003	0.1013	7464	8.91785	22	0.1557	0.031123	1	1	0
	2015	中国交建	John Holland Group Pty Ltd	澳大利亚	澳大利亚	对社会基础设施、能源、资源、工业、水务、污水、海事和运输领域提供服务	48.82 亿	中央国有企业	2006	38	90	61	51	21.1587	71.4286	13714.5	117.109	4.43121		0.023185	0.022476	0.025814	-0.000783	-0.001492	0.001846	115179		8506	59971	24031	22671	0		1633884235	1381483438	2191.38	59.209	0.11438	0.5429	103357	11.5459	9	0.6383	0.023968	0	1	1
	2015	普利特	WPR Holdings LLC	美国特拉华州	美国	橡胶和塑料制品业	33330000元	民营企业	1999	40	91	62	46	25.6927	68.0804	12614.7	112.315	4.46218		0.100829	0.087443	0.047891	0.009035	-0.004351	-0.043903	1461	26	59	214	148	1014	0		1.69192e+07	9.94534e+06	4773.36	391.644	0.664009	0.1506	878	6.77765	16	0.5143	0.091794	0	1	0
	2015	旗滨集团	泰特博智慧材料股份有限公司	台湾	台湾	电致变色玻璃	10,140万新台币	民营企业	2005	58	17	45	69	92.9471	49.1071	3120.74	55.8636	4.17571		0.01575	0.067263	0.091045	-0.010055	0.041458	0.06524	7216			574	942	5700	0		1.8201e+07	5.60623e+06	1745.39	1.2818	0.530435	0.1936	4715	8.4585	10	0.401	0.025805	0	1	0
	2015	华昌达	Dearborn Mid-West Company, LLC	美国	美国	汽车智能装备系统	331,603,471.65元	公众企业	2003	40	91	62	46	25.6927	68.0804	12614.7	112.315	4.46218		0.038549	0.030426	0.014596	0.003737	-0.004386	-0.020216	1462		43		819	600	0		2.49648e+07	5.67984e+06	13190.8	3021.69	0.0877976	0.3906	1344	7.20341	12	0.4015	0.034812	1	1	0
	2015	中信证券	昆仑国际金融集团有限公司	香港	香港		615,630,600.00元	公众企业	1995	68	25	57	29	60.9572	16.9643	978.73	31.2847	8.17976		0.037163	0.018098	0.019587	0.005574	-0.013491	-0.012002	15836	248	4014	8508			3066		9.68604e+09	5.26661e+09	279075	12061.2	0.19888	0.092	13209	9.48865	20	0.203	0.031589	1	1	0
	2015	凌云股份	Waldaschaff Automotive GmbH	德国Wolfsburg 市	德国	汽车	7.2元	中央国有企业	2000	35	67	66	65	82.8715	40.4018	5745.06	75.7962	8.37889		0.036948	0.040406	0.052494	-0.001963	0.001495	0.013583	9215			1327	1471	6417	0		1.58783e+08	1.29477e+08	3180.28	331.94	0.0701428	0.1077	8611	9.0608	15	0.3411	0.038911	0	1	1
	2015	宁波华翔	HIB Trim	德国	德国	高档轿车内饰件	2.74亿元	民营企业	1988	35	67	66	65	82.8715	40.4018	5745.06	75.7962	8.37889		0.043559	0.09124	0.078401	-0.048613	-0.000932	-0.013771	12201		256		3411	8534	0		3.2224e+08	2.05293e+08	9585.08	233.789	0.168119	0.123	10445	9.25388	27	0.1697	0.092172	1	1	0
	2015	恒泰艾普	Range Resources Drilling Services Limited	特立尼达和多巴哥	特立尼达和多巴哥		1,568.28万元	民营企业	2005	47	16	58	55	12.5945	80.1339	10481.2	102.378	6.21194		0.037804	0.021705	-0.069633	-0.004388	-0.020487	-0.111825	1828	49	225	584	392	578	0		1.91451e+07	1.66176e+07	1382.68	7.86876	0.652803	0.4781	1106	7.00851	10	0.1763	0.042192	0	1	0
	2015	东方国信	Cotopaxi Limited	英国	英国	工业互联网、工业智能领域	1,810万英镑	民营企业	1997	35	89	66	35	51.1335	69.4196	10160.3	100.799	6.59219		0.098124	0.085939	0.087124	0.00676	-0.005425	-0.00424	3473		221	2463	746	43	0		4.18809e+07	2.92215e+07	3645.09	1.43228	0.869214	0.9269	1858	7.52726	18	0.201	0.091364	0	1	0
	2015	首创股份	BCG NZ	新西兰	新西兰	废弃物处理	2.93亿美元	地方国有企业	1999	22	79	58	49	32.7456	74.5536	12769.2	113.001	1.54986		0.022884	0.017058	0.015495	-0.004919	-0.010745	-0.012308	7886		238	1548	2927	3173	0		1.21908e+08	9.23688e+07	3745.82	9.1746	0.211181	0.146	6511	8.78125	16	0.5952	0.027803	0	1	1
	2015	蓝色光标	Vision7 International Inc	加拿大	加拿大		142,485,429.37加元	民营企业	2002	39	80	52	48	36.0202	68.3036	10362.8	101.798	2.88729		0.005589	0.041914	0.014911	-0.076414	-0.040089	-0.067092	5597		491	3841	1126	139	0		1.97395e+08	8.39362e+07	20271.3	1775.93	0.357507	0	4123	8.32434	13	0.0731	0.082003	1	1	0
	2015	摩登大道	Dirk Bikkembergs	意大利	意大利	高级运动时尚品牌	4,068万欧元	民营企业	2002	50	76	70	75	61.461	29.6875	6761.59	82.2289	9.35808		-0.003414	-0.116726	0.036555	-0.009436	-0.122748	0.030533	1912		15	184	433	1280	0		6.2434e+06	4.45777e+06	933.907	0	0.574959	0.0512	1214	7.10168	13	0.3975	0.006022	0	1	0
	2015	苏宁环球	REDROVER	韩国	韩国南部	动漫制作	242,118,110.61元	民营企业	1993	60	18	39	85	100	29.4643	4356.86	66.0065	4.24405		0.03823	0.046147	0.05229	0.001979	0.009896	0.016039	963	2	38	365	250	308	0		0	0	0	0	-0.0686654	0.2844	1034	6.94119	22	0.2681	0.036251	0	1	0
	2015	万达电影	HG Holdco	澳大利亚	澳大利亚	电影院线运营、影片租赁、院线及户外广告运营	506,776.85万元	民营企业	2005	8	90	61	51	21.1587	71.4286	17134.5	130.899	0.56879		0.118606	0.079182	0.071768	-0.081379	-0.120803	-0.128217	11025			2669			8356		1.92625e+08	1.25791e+08	6062.08	19.496	0.742532	0.0667	6327	8.75258	10	0.68	0.199985	1	1	0
	2015	青青稞酒	Maxville Lake Winery, Inc.	美国	美国	葡萄酒生产和销售		民营企业	2005	40	91	62	46	25.6927	68.0804	12614.7	112.315	4.46218		0.086853	0.071443	-0.033785	-0.042996	-0.058406	-0.163634	2198		19	297	675	1207	0		3.69783e+07	3.15977e+07	2447.94	440.495	0.193916	0.0692	1841	7.51806	10	0.65	0.129849	0	1	0
	2015	渤海金控	Cronos	美国	美国	集装箱租赁公司	3,930,795千元	其他企业	1993	40	91	62	46	25.6927	68.0804	12614.7	112.315	4.46218		0.017916	0.016304	0.012209	-0.000966	-0.002578	-0.006673	530	0	139	321			20		166665000	106642000	113251	0	0.0995851	0.1415	482	6.17794	22	0.4432	0.018882	1	1	0
	2015	新国都	ExaDigm,Inc	美国加利福尼亚州	美国	金融POS 设备的销售、研发和技术服务	470万美元	民营企业	2001	40	91	62	46	25.6927	68.0804	12614.7	112.315	4.46218		0.053942	0.062481	0.021501	-0.006474	0.002065	-0.038915	1673			708	236	729	0		3.12373e+07	2.52004e+07	3608.43	12.7495	0.256006	0.3126	1332	7.19444	14	0.3331	0.060416	0	1	0
	2015	海信电器	Sharp Electrónica México S.A. de C.V	墨西哥	墨西哥	家电制品及电子部品	1121万美元	地方国有企业	1997	81	30	69	82	24.1814	97.3214	12136.2	110.164	12.9171		0.073825	0.082048	0.042421	0.0027	0.010923	-0.028704	20175		871		6770	12534	0		1.11527e+08	1.19299e+08	-385.21	2.45104	-0.0364869	0.09829	20939	9.94937	18	0.4037	0.071125	0	1	1
	2015	富邦股份	Holland Novochem	荷兰尼沃海恩	荷兰	化肥助剂产品的研发和销售	8,629,532.79元	民营企业	2007	38	80	14	53	67.0025	68.3036	10959.7	104.689	2.38435		0.089053	0.081182	0.053043	-0.005405	-0.013276	-0.041415	271		20	42	43	166	0		8.66861e+06	5.35714e+06	12219.4	0	0.0544747	0.3469	257	5.54908	8	0.3286	0.094458	0	1	0
	2015	奥特佳	AITS US INC.、AIR INTERNATIONALTH..	美国	美国		85,708.98万	民营企业	2002	40	91	62	46	25.6927	68.0804	12614.7	112.315	4.46218		0.06023	0.05993	0.043122	0.052632	0.052332	0.035524	6653		78	361	2471	3743	0		1.09943e+08	1.51333e+07	14250.7	3071.44	3.6655	0.066	1426	7.26263	13	0.4254	0.007598	0	1	0
	2015	中洲控股	Ever Reality Limited	英属维尔京群岛	英国	房地产	14亿港元	外资企业	1984	35	89	66	35	51.1335	69.4196	10160.3	100.799	6.59219		0.019592	0.008238	0.016732	-0.005671	-0.017025	-0.008531	1668	2	51	313	353	949	0		8.19032e+07	7.1464e+07	6258.52	58.3683	0.370583	0	1217	7.10414	31	0.2883	0.025263	0	1	0
	2015	星辉娱乐	REIAL CLUB DEPORTIU ESPANYOL DE BARCELONA, S.A.D.	西班牙巴塞罗那	西班牙	足球俱乐部	1,700.08 万欧元	民营企业	2000	57	51	42	86	47.6071	43.5268	7135.1	84.4695	3.52231		0.130883	0.108171	0.044582	0.014791	-0.007921	-0.07151	2948			524	488	1936	0		1.89144e+07	2.22317e+07	-1125.26	0	-0.157233	0.155	3498	8.15995	15	0.3277	0.116092	0	1	0
	2015	巴安水务	KWI Corporate Verwaltungs GmbH	奥地利费拉赫	奥地利	工业废水、市政污水和自来水以及食品、造纸等传统行业的固液分离技术研发、设计和设备生产、售后服务等	7.37372e+06	民营企业	1999	11	55	79	70	60.4534	62.7232	9959.21	99.7958	5.36277		0.051532	0.051986	0.03248	-0.013092	-0.012638	-0.032144	253		15	182	31	25	0		28411.4	0	112.298	0	0.721088	0.3834	147	4.99043	16	0.5081	0.064624	0	1	0
	2015	张裕A	Dicot Partners, S.L爱欧公爵	西班牙内瓦拉省	西班牙	葡萄酒及其他酒类生产和经营	18,625元	集体企业	1997	57	51	42	86	47.6071	43.5268	7135.1	84.4695	3.52231		0.107006	0.089665	0.085917	-0.008605	-0.025946	-0.029694	5000			1324	2299	1377	0		190239451	158948592	6258.17	9.5438	0.0271159	0.0388	4868	8.49044	18	0.504	0.115611	0	1	0
	2015	双箭股份	International Conveyor Products Pty Limited	澳大利亚新南威尔士州	澳大利亚	各种类型输送带的销售	1,359,799.52元	民营企业	2001	38	90	61	51	21.1587	71.4286	13714.5	117.109	4.43121		0.070121	0.016598	0.046044	-0.022197	-0.07572	-0.046274	1229			89	253	887	0		5.24711e+06	8.96351e+06	-3023.92	0	0.00408497	0.1782	1224	7.10988	14	0.2436	0.092318	0	1	0
√	2014	东方精工	佛斯伯Fosber S.p.A	意大利	意大利	高端瓦楞纸板	34349.11万元	民营企业	1996	50	76	70	75	61.461	29.6875	6761.59	82.2289	9.35808		0.074933	0.037862	0.046155	0.013763	-0.023308	-0.015015	932		52	135	188	557	0		2.55164e+07	1.81503e+06	25430.7	29.205	0.615251	0.4174	577	6.35784	18	0.3557	0.06117	0	1	0
√	2014	立讯精密	SUK Kunststofftechnik GmbH	德国	德国		200万欧元	民营企业	2004	35	67	66	65	82.8715	40.4018	5745.06	75.7962	8.37889		0.093168	0.106361	0.072649	0.002798	0.015991	-0.017721	33826			1302	3132	29392	0		1.79787e+08	1.43691e+08	1067.11	13.1263	0.2996	0.0498	26028	10.1669	10	0.6268	0.09037	0	1	0
	2014	时代新材	BOGE采埃孚集团	德国	德国	橡胶与塑料	1,981,713,173元	中央国有企业	1998	35	67	66	65	82.8715	40.4018	5745.06	75.7962	8.37889		0.005323	0.022028	0.017524	-0.019816	-0.003111	-0.007615	6859	52	528	1440	1979	2860	0		1.80867e+08	2.72987e+07	22389.2	398.904	1.52169	0.211547	2720	7.90839	16	0.2285	0.025139	0	1	1
√	2014	东山精密	Mutto Optronics Group Limited	香港	香港	触控面板领域	31307万元	民营企业	1998	68	25	57	29	60.9572	16.9643	978.73	31.2847	8.17976		0.010586	0.006558	0.013526	0.002492	-0.001536	0.005432	7163		13	706	1371	5073	0		4.66061e+07	3.58132e+07	1506.76	52.9652	0.545082	0.2026	4636	8.44161	16	0.2738	0.008094	0	1	0
√	2014	卓翼科技	Double Power	美国（北美）	美国		10,986,120.00元	民营企业	2004	40	91	62	46	25.6927	68.0804	12614.7	112.315	4.46218		0.015904	-0.016987	0.00412	-0.026432	-0.059323	-0.038216	5573	1	9	363	1444	3755	0		2.72016e+07	2.10319e+07	1107.07	0	0.593652	0.3183	3497	8.15966	10	0.2414	0.042336	0	1	0
√	2014	博彦科技	TPG Consulting	美国	美国		1.37373e+08	公众企业	1995	40	91	62	46	25.6927	68.0804	12614.7	112.315	4.46218		0.086765	0.08089	0.045875	0.005875	0	-0.035015	7545		273	5268	1877	127	0		1.12561e+08	1.1084e+08	228.207	9.95653	-0.0124346	0.9377	7640	8.94115	19	0.1176	0.08089	1	1	0
收购的是技术	2014	欧菲科技	美国Tessera旗下全资子公司DOC公司的MEMS技术相关资产	美国	美国	摄像头领域	3950万美元	民营企业	2001	40	91	62	46	25.6927	68.0804	12614.7	112.315	4.46218		0.057573	0.031661	0.036299	-0.022342	-0.048254	-0.043616	18799	24	300	2767	3034	12674	0		1.91047e+08	1.73362e+08	940.745	0	-0.00608015	0.3021	18914	9.84766	13	0.2252	0.079915	0	1	0
√	2014	均胜电子	IMA Automation	德国	德国	工业机器人	1430万欧元	民营企业	1992	35	67	66	65	82.8715	40.4018	5745.06	75.7962	8.37889		0.058242	0.047222	0.027768	0.003259	-0.007761	-0.027215	6389		377	1140	925	3947	0		1.51111e+08	1.33487e+08	2758.5	20.2293	0.151379	0.2027	5549	8.62137	22	0.6292	0.054983	0	1	0
	2014	先锋新材	Kresta Holdings Limited	澳大利亚	澳大利亚	制造和销售垂直百叶窗	13,094.24 万元	民营企业	2003	38	90	61	51	21.1587	71.4286	13714.5	117.109	4.43121		0.037271	0.027897	0.059612	0.005098	-0.004276	0.027439	1417				135	567	0		1.99222e+07	0	14059.4	0	1.221	0.0261	638	6.45834	11	0.4587	0.032173	0	1	0
√	2014	佳士科技	艾尔克莱福特技术有限责任公司	德国	德国		123809	公众企业	2005	35	67	66	65	82.8715	40.4018	5745.06	75.7962	8.37889		0.023145	0.03396	0.043264	-0.009026	0.001789	0.011093	1262		23	164	252	823	0		1.43597e+07	1.70337e+07	-2118.92	6.94257	-0.092739	0.1054	1391	7.23778	9	0.2406	0.032171	0	1	0
	2014	安洁科技	Supernova Holdings (Singapore) Pte. Ltd.	新加坡	新加坡		83,016.95万元	民营企业	1999	74	20	48	8	71.5365	45.5357	1546.91	39.3307	6.48796		0.065375	0.111466	0.120882	-0.041469	0.004622	0.014038	1058	0	2	175	187	694	0		3.46235e+07	1.2343e+07	21059.1	1.36106	-0.137031	0.1484	1226	7.11151	15	0.3812	0.106844	0	1	0
	2014	汉缆股份	QINGDAO HANHE CABLE COMPANY(AUST) PTY LTD	澳大利亚	澳大利亚		100澳元	民营企业	1989	38	90	61	51	21.1587	71.4286	13714.5	117.109	4.43121		0.043551	0.057684	0.065883	-0.045594	-0.031461	-0.023262	2046			293	495	1258	0		2.42817e+07	3.81905e+07	-6798.04	561.796	-0.0767148	0.0435	2216	7.70346	25	0.8523	0.089145	0	1	0
√	2014	中联重科	M-TEC MATHIS TECHNIK GMBH	瑞士纳沙泰尔	瑞士		2.95818e+08	公众企业	1999	34	68	70	58	73.5516	66.0714	7170.86	84.681	10.6038		0.006851	0.000972	-0.009896	-0.037425	-0.043304	-0.054172	20314		1311	6916	5938	6149	0		4.17521e+08	5.4429e+08	-6240.46	101.714	-0.248409	0.2724	27028	10.2046	15	0.1853	0.044276	0	1	0
√	2014	探路者	Asiatravel.com	新加坡	新加坡		39409600	民营企业	1999	74	20	48	8	71.5365	45.5357	1546.91	39.3307	6.48796		0.173202	0.115084	0.035873	-0.014257	-0.072375	-0.151586	590		26	218	213	133	0		2.56894e+07	2.30891e+07	4407.29	202.576	-0.0679305	0.1085	633	6.45047	15	0.2894	0.187459	0	1	0
√	2014	恒顺众昇	Madani	东南苏拉威西、印尼苏岛	印度尼西亚	镍矿	800万美元	地方国有企业	1998	78	14	46	48	61.9647	37.7232	1579.09	39.7378	3.38534		0.089273	0.189454	0.107373	0.056451	0.156632	0.074551	306			92	155	59	0		3.8877e+06	1.6321e+06	7371.21	572.973	0.181467	0.833333	259	5.55683	16	0.3313	0.032822	1	1	1
	2014	数码科技	LARCAN	美国	美国		1244万元	民营企业	2000	40	91	62	46	25.6927	68.0804	12614.7	112.315	4.46218		0.061032	0.061999	0.059232	0.009003	0.00997	0.007203	1379		457	815			107		3.30228e+07	2.89047e+07	2986.27	18.2238	0.100559	0.517	1253	7.1333	14	0.1821	0.052029	0	0	0
	2014	先河环保	COOPER ENVIRONMENTAL SERVICES, LLC	美国	美国	重金属监测和检测技术	3,841.59万元	民营企业	1996	40	91	62	46	25.6927	68.0804	12614.7	112.315	4.46218		0.062448	0.065022	0.068441	0.005316	0.00789	0.011309	524		52	170	221	81	0		9.68394e+06	4.54934e+06	9798.86	0	0.154185	0.5153	454	6.1181	18	0.1614	0.057132	0	1	0
	2014	宝莫股份	Rally Canada Resources	加拿大	加拿大	能源		民营企业	1996	39	80	52	48	36.0202	68.3036	10362.8	101.798	2.88729		0.038904	-0.006781	-0.003607	-0.004358	-0.050043	-0.046869	948		53		390	505	0		5.18075e+06	2.048e+06	3304.58	0	0.788679	0.847046	530	6.27288	18	0.4417	0.043262	0	1	0
	2014	紫金矿业	La Compagnie Minière de Musonoie Global SAS	刚果金	西非	矿业		地方国有企业	2000	77	20	46	54	9	78	9985	99.925	3.66667		0.037104	0.016881	0.019491	-0.005521	-0.025744	-0.023134	23224		311	3165	4263	15485	0		389444043	321424528	2928.85	520.941	-0.0275928	0.234284	23883	10.0809	14	0.2911	0.042625	1	1	1
	2014	南京新百	Highland Group Holdings Limited	英国	英国	百货	1.5514e+09	民营企业	1992	35	89	66	35	51.1335	69.4196	10160.3	100.799	6.59219		0.047006	0.0227	0.022353	0.015152	-0.009154	-0.009501	7104			1054	1680	4370	0		8.85335e+07	1.44461e+08	-7872.71	118.457	2.45357	0.7238	2057	7.629	22	0.2198	0.031854	0	1	0
	2014	天齐锂业	文菲尔德Windfield Holdings Pty Ltd	澳大利亚	澳大利亚		270691.5万元	民营企业	1995	38	90	61	51	21.1587	71.4286	13714.5	117.109	4.43121		0.072114	0.062416	0.190849	0.153624	0.143926	0.272359	965			134	150	681	0		5.37647e+07	1.43211e+07	40874.2	485.52	0.0891648	0.1461	886	6.78672	19	0.6375	-0.08151	0	0	0
	2014	泛海控股	和记港陆	香港	香港	对外出租物业	304506.17万元	民营企业	1989	68	25	57	29	60.9572	16.9643	978.73	31.2847	8.17976		0.029818	0.025009	0.021363	-0.003082	-0.007891	-0.011537	6295		662	2657			2976		2.91462e+08	1.19118e+08	27378	786.364	0.673757	0.2972	3761	8.23244	25	0.7367	0.0329	0	1	0
	2014	恒立液压	WACO	德国	德国		241.95万元	民营企业	2005	35	67	66	65	82.8715	40.4018	5745.06	75.7962	8.37889		0.02256	0.013843	0.013612	-0.035327	-0.044044	-0.044275	2151		35	387	1210	519	0		4.02565e+07	3.51892e+07	2355.8	78.6542	0.0361272	0.159926	2076	7.6382	9	0.42	0.057887	0	1	0
	2014	星宇股份	neue I&T GmbH	奥地利锡根多夫	奥地利		460万欧元	民营企业	2000	11	55	79	70	60.4534	62.7232	9959.21	99.7958	5.36277		0.090724	0.089457	0.079599	0.006757	0.00549	-0.004368	2874		55	359	618	1842	0		2.2208e+07	1.56053e+07	2297.42	132.963	0.159806	0.1594	2478	7.81521	14	0.4333	0.083967	0	0	0
	2014	建设银行	巴西BIC银行	巴西	巴西	16亿雷亚尔	36.64亿	中央国有企业	2004	69	38	49	76	43.8287	59.1518	5949.41	77.1324	4.83008		0.014218	0.013044	0.011822	-0.000448	-0.001622	-0.002844	372321	484	25355	199154	112478	34850	0		34535000000	34080000000	1222.06	8.29929	0.0106159	0.0686	368410	12.817	10	0.5703	0.014666	0	1	1
	2014	中国石油	秘鲁能源公司	巴西	巴西		26.43 亿美元	中央国有企业	1999	69	38	49	76	43.8287	59.1518	5949.41	77.1324	4.83008		0.050147	0.017654	0.012279	-0.012914	-0.045407	-0.050782	534652		16390	151888	124707	241667	0		5903000000	4836000000	1995.69	9.09002	-0.0173338	0.1276	544083	13.2069	15	0.8635	0.063061	0	1	1
	2014	珈伟股份	Lion & Dolphin A/S	丹麦	丹麦		6130万元	民营企业	1993	18	74	16	23	34.7607	69.6429	14121.2	118.833	11.7661		0.004904	0.034659	0.040217	-0.013828	0.015927	0.021485	2246		20	258	300	1668	0		9.51537e+06	6.69757e+06	1254.59	0	0.238831	0.1438	1813	7.50274	21	0.2039	0.018732	0	1	0
	2014	大康农业	DAIRY 公司	新西兰	新西兰		34311900	民营企业	1997	22	79	58	49	32.7456	74.5536	12769.2	113.001	1.54986		0.004789	0.000662	0.012597	0.001093	-0.003034	0.008901	1072		14	95	160	803	0		5.79059e+06	5.23021e+06	522.745	71.5332	-0.18972	0.0868	1323	7.18766	17	0.2837	0.003696	0	1	0
	2014	英飞拓	Swann Communications Pty Ltd	澳大利亚	澳大利亚		55,493.66万	外资企业	2000	38	90	61	51	21.1587	71.4286	13714.5	117.109	4.43121		0.013348	0.024655	-0.120002	-0.012118	-0.000811	-0.145468	1473	5	128	697	299	344	0		7.61064e+07	6.75238e+07	5826.61	0	-0.00808081	0.3211	1485	7.30317	14	0.3583	0.025466	0	1	0
	2014	天山生物	明加哈农业	澳大利亚维多利亚州	澳大利亚		5294.33万元	民营企业	2003	38	90	61	51	21.1587	71.4286	13714.5	117.109	4.43121		0.003681	-0.062419	-0.207571	-0.017487	-0.083587	-0.228739	243		26	50	55	112	0		3.36296e+06	2.65015e+06	2933.36	99.5731	0.146226	0.2428	212	5.35659	11	0.3084	0.021168	0	1	0
	2014	国创高新	加皇投资	香港	香港		港币 10,000 元	民营企业	2002	68	25	57	29	60.9572	16.9643	978.73	31.2847	8.17976		0.023171	0.01921	0.006059	0.012148	0.008187	-0.004964	301		28	104	86	83	0		1.31133e+06	1.24854e+06	208.612	537.53	0.00668896	0.1262	299	5.70044	12	0.4486	0.011023	0	1	0
	2014	上工申贝	DA	德国（中国公司在德国设立的子公司）	德国		1390 万欧元	公众企业	1993	35	67	66	65	82.8715	40.4018	5745.06	75.7962	8.37889		0.099049	0.059959	0.04857	0.039916	0.000826	-0.010563	624			113	131	380	0		7.37062e+07	4.95692e+07	38681.1	0	-0.0016	0.081731	625	6.43775	21	0.2348	0.059133	0	1	0
	2014	国中水务	Josab International AB	瑞典	瑞典	水净化设备公司	3200万元	民营企业	1998	31	71	5	29	52.8967	77.6786	12768.4	112.997	6.57078		0.04136	-0.029836	0.003574	-0.010872	-0.082068	-0.048658	1328		76	346	418	488	0		5.30004e+06	4.52285e+06	585.236	160.45	0.193172	0.0399	1113	7.01481	16	0.2056	0.052232	0	1	0
	2014	普邦股份	泛亚国际	香港	香港		1.07亿港币	民营企业	1995	68	25	57	29	60.9572	16.9643	978.73	31.2847	8.17976		0.089556	0.033406	0.015167	-0.018493	-0.074643	-0.092882	2512		46	954	786	726	0		1.33156e+07	1.00045e+07	1318.12	26.212	0.324196	0.1903	1897	7.54803	19	0.3435	0.108049	0	1	0
	2014	上海电力	EMBA Electricity Production Inc	土耳其	土耳其		994787.99元	中央国有企业	1998	66	37	45	85	45.5919	49.1071	6296	79.3473	3.61651		0.047389	0.044895	0.030752	-0.0048	-0.007294	-0.021437	6492		151	1550	1549	3242	0		67142972	5.27471e+07	2217.48	2133.73	-0.0271242	0.0487	6673	8.80582	16	0.4284	0.052189	1	1	1
	2014	誉衡药业	坎伯兰新兴技术公司	美国	美国		621.93万元	民营企业	2000	40	91	62	46	25.6927	68.0804	12614.7	112.315	4.46218		0.115866	0.10589	0.08577	0.032489	0.022513	0.002393	1800		101	578	495	626	0		4.68688e+06	4.90537e+06	-121.384	11.1503	0.908802	0.07	943	6.84907	14	0.4463	0.083377	0	1	0
√	2013	复星医药	Alma Lasers Ltd.	以色列	以色列	医疗美容器械制造	22,163.15万美元	民营企业	1998	13	54	47	81	37.5315		11630.1	107.843	4.4937		0.087299	0.07313	0.078073	0.010339	-0.00383	0.001113	16791	80	637	3794	4368	7912	0		2.53056e+08	1.41401e+08	6649.7	60.4423	0.169534	0.093502	14357	9.57199	15	0.4109	0.07696	1	1	0
√	2013	光迅科技	Ignis Phototonyx A/S	丹麦	丹麦	高端芯片厂商	1632.75万元	中央国有企业	2001	18	74	16	23	34.7607	69.6429	14121.2	118.833	11.7661		0.063381	0.046271	0.062365	-0.014092	-0.031202	-0.015108	3804		448	688	729	1939	0		5.31073e+07	4.91329e+07	1044.8	255.385	-0.0425371	0.15326	3973	8.28728	12	0.4824	0.077473	0	1	1
√	2013	千山药机	R+E Automationstechnik GmbH	德国	德国		210万欧元	民营企业	2002	35	67	66	65	82.8715	40.4018	5745.06	75.7962	8.37889		0.077074	0.090774	0.015495	-0.004249	0.009451	-0.065828	945			150	236	559	0		6.49415e+06	4.54196e+06	2065.81	1083.05	0.308864	0.098413	722	6.58203	11	0.1375	0.081323	0	1	0
√	2013	三安光电	璨圆光电	台湾	台湾		50,568万元	民营企业	1993	58	17	45	69	92.9471	49.1071	3120.74	55.8636	4.17571		0.082453	0.099495	0.09247	0.004644	0.021686	0.014661	6668	35	242	1579	1822	2990	0		2.98446e+07	2.67895e+07	458.168	0	0.192844	0.195711	5590	8.62873	20	0.3502	0.077809	0	1	0
√	2013	豪迈科技	GMS公司	美国	美国		2,852,100.00美元	民营企业	1995	40	91	62	46	25.6927	68.0804	12614.7	112.315	4.46218		0.13637	0.186376	0.19989	0.042897	0.092903	0.106417	5338		22	718	1044	3554	0		5.14077e+07	2.13646e+07	5628.17	185.463	0.29626	0.197827	4118	8.32312	18	0.299	0.093473	0	1	0
2013	2013	经纬纺机	斯洛文尼亚DURABUS公司	斯洛文尼亚	斯洛文尼亚	商用汽车	欧元132.6万元	中央国有企业	1995	71	27	19	88	48.6146	47.5446	7730.79	87.9249	0.806791		0.103504	0.099682	0.08043	0.006592	0.00277	-0.016482	12522				5963	6559	0		1.62988e+09	1.10665e+09	41785.4	393.551	-0.125314	0.16459	14316	9.56913	18	0.3113	0.096912	1	0	1
	2013	大族激光	Nextec Technologies (2001) Ltd	以色列	以色列	激光量测	3,824.31 万元	民营企业	1999	13	54	47	81	37.5315		11630.1	107.843	4.4937		0.087155	0.103614	0.101007	-0.013754	0.002705	9.8e-05	8221		352	2851	2003	3015	0		3.16862e+08	3.5753e+08	-4946.85	1.35162	0.028525	0.220046	7993	8.98632	14	0.1802	0.100909	0	1	0
	2013	泰格医药	BDM Consulting, Inc	美国	美国	数据管理、数据统计	2,117,500美元	民营企业	2004	40	91	62	46	25.6927	68.0804	12614.7	112.315	4.46218		0.122981	0.125964	0.117191	-0.024532	-0.021549	-0.030322	913		247	536	112	18	0		4.12384e+06	2.09233e+06	2225.1	878.038	0.319364	0.870756	692	6.53959	9	0.2788	0.147513	0	1	0
√	2013	恒顺众昇	PT IRONMAN ROYALE INDONESIA	印尼	印度尼西亚		5,000万美元	地方国有企业	1998	78	14	46	48	61.9647	37.7232	1579.09	39.7378	3.38534		0.032822	0.089273	0.189454	-0.025159	0.031292	0.131473	259			83	25	151	0		1.6321e+06	1.39151e+06	928.951	55.4447	-0.00766284	0.667954	261	5.56452	15	0.3371	0.057981	1	1	1
	2013	中材国际	LNV Technology Private Limited	印度	印度	水泥工程技术装备	15092.51万元	中央国有企业	2001	77	48	56	40	50.8816	26.1161	2302.02	47.9793	1.33372		0.003175	0.002286	0.024216	-0.034751	-0.03564	-0.01371	10369		847	3733			5789		2.51259e+08	2.74501e+08	-2241.52	61.5335	-0.0806809	0.305237	11279	9.3307	12	0.4246	0.037926	0	1	1
	2013	海陆重工	Raschka	瑞士	瑞士		2,628.65万元	民营企业	2000	34	68	70	58	73.5516	66.0714	7170.86	84.681	10.6038		0.038307	0.021514	0.030325	-0.030518	-0.047311	-0.0385	2099		11	211	364	1513	0		4.33732e+07	2.49823e+07	8761.72	1577.21	-0.0336096	0.111958	2172	7.6834	13	0.2483	0.068825	0	1	0
	2013	大智慧	艾雅斯	香港	香港	1.02亿	13,000 万港币	民营企业	2000	68	25	57	29	60.9572	16.9643	978.73	31.2847	8.17976		-0.032915	0.071968	-0.144856	0.050891	0.155774	-0.06105	3800		362	2000	1251	187	0		3.4432e+07	8.39759e+06	6851.15	18.7105	0.0963647	0.535	3466	8.15076	13	0.5558	-0.083806	0	1	0
	2013	三一重工	CP Machinery	德国	德国		54,897,747 美元	民营企业	2000	35	67	66	65	82.8715	40.4018	5745.06	75.7962	8.37889		0.048233	0.011917	0.002224	-0.055607	-0.091923	-0.101616	28414	48	2700	5048	5195	15423	0		335139000	333010000	74.9279	28.9294	-0.185542	0.151615	34887	10.4599	13	0.5638	0.10384	0	1	0
	2013	神州泰岳	Bridge Minds Consulting Pte Ltd	新加坡	新加坡		4,400万元	民营企业	2001	74	20	48	8	71.5365	45.5357	1546.91	39.3307	6.48796		0.134029	0.1246	0.051344	0.008306	-0.001123	-0.074379	4492		237	2840	1199	216	0		9.22607e+07	8.83134e+07	878.73	122.091	-0.0164222	0.695681	4567	8.42661	12	0.1393	0.125723	0	1	0
	2013	美盛文化	Agenturen en Handelsmij Scheepers	荷兰	荷兰	渠道商和销售商	8,960.89万元	民营企业	2002	38	80	14	53	67.0025	68.3036	10959.7	104.689	2.38435		0.055554	0.110639	0.108286	-0.053549	0.001536	-0.000817	945	0	0	45	208	692	0		5.72311e+06	4.11311e+06	1703.7	0.204899	0.137184	0	831	6.72263	11	0.4638	0.109103	0	0	0
蒙发利	2013	奥佳华	OGAWA	马来西亚	马来西亚		26,026.50万元	民营企业	1996	100	26	50	36	40.806	57.1429	3960.33	62.9312	0.65815		0.035544	0.042554	0.050232	0.025401	0.032411	0.040089	4308		30	1059	1132	2087	0		5.90144e+07	2.48408e+07	7932.59	15.7493	0.137876	0.188719	3786	8.23907	17	0.3054	0.010143	0	1	0
	2013	软控股份	TMSI LLC	美国俄亥俄州	美国		75万美金	民营企业	2000	40	91	62	46	25.6927	68.0804	12614.7	112.315	4.46218		0.019142	0.025967	0.024701	-0.016822	-0.009997	-0.011263	3638		182	977	795	1684	0		1.39179e+07	1.43174e+07	-109.803	828.673	0.0125244	0.209731	3593	8.18674	13	0.195	0.035964	0	1	0
	2013	际华集团	胜裕贸易	香港	香港		2184.44万元	中央国有企业	2009	68	25	57	29	60.9572	16.9643	978.73	31.2847	8.17976		0.05316	0.057363	0.048958	0.001253	0.005456	-0.002949	37649		176	1776			35697		2.99725e+08	2.89354e+08	275.446	96.1523	-0.0854568	0.050599	41167	10.6254	4	0.6633	0.051907	0	0	1
	2013	惠博普	Dart Energy (FLG) Pte. Ltd	新加坡	新加坡		2,088万美元	民营企业	1998	74	20	48	8	71.5365	45.5357	1546.91	39.3307	6.48796		0.068882	0.076089	0.05746	0.002729	0.009936	-0.008693	952		59	364	162	367	0		9.07741e+06	8.85526e+06	233.356	101.413	0.252632	0.358193	760	6.63332	15	0.1682	0.066153	0	1	0
	2013	赛为智能	香港中创	香港	香港		300万人民币	民营企业	1997	68	25	57	29	60.9572	16.9643	978.73	31.2847	8.17976		0.036343	0.062311	0.07348	-0.018169	0.007799	0.018968	379		30	153	149	47	0		2.21601e+06	1.34409e+06	2300.57	17.438	0.699552	0.5752	223	5.40717	16	0.2346	0.054512	0	1	0
	2013	美都能源	Woodbine Acquisition	美国	美国	油田	1.35亿美元	民营企业	1993	40	91	62	46	25.6927	68.0804	12614.7	112.315	4.46218		0.022195	0.019135	0.004782	0.002914	-0.000146	-0.014499	635		13		217	405	0		4.25364e+06	3.22005e+06	1627.7	68.8725	0.127886	0.222047	563	6.33328	20	0.2179	0.019281	0	1	0
	2013	洛阳钼业	Northparkes Joint	澳洲	澳大利亚		8亿美元	民营企业	1999	38	90	61	51	21.1587	71.4286	13714.5	117.109	4.43121		0.057634	0.072074	0.02386	-0.008589	0.005851	-0.042363	8427			562	2211	5654	0		1.46915e+08	1.20121e+08	3179.45	53.0157	0.0353852	0.077489	8139	9.00442	14	0.35	0.066223	0	1	0
	2013	华斯股份	7个农场	丹麦	丹麦		6141.2万人民币	民营企业	2000	18	74	16	23	34.7607	69.6429	14121.2	118.833	11.7661		0.06471	0.05395	0.005956	-0.002044	-0.012804	-0.060798	938		4	148	173	613	0		8.22529e+06	7.97733e+06	264.353	7.72824	0.0184582	0.38806	921	6.82546	13	0.4229	0.066754	0	1	0
	2013	亚玛顿	SolarMax	美国	美国	太阳能系统集成商	1000万美元	民营企业	2006	40	91	62	46	25.6927	68.0804	12614.7	112.315	4.46218		0.027445	0.015466	0.020711	-0.006662	-0.018641	-0.013396	1306			99	636	571	0		2.80141e+06	301307	1914.32	94.6398	0.0251177	0.101838	1274	7.14992	7	0.45	0.034107	0	1	0
	2013	中集集团	Ziegler	德国	德国	消防	5,500万欧元	公众企业	1980	35	67	66	65	82.8715	40.4018	5745.06	75.7962	8.37889		0.038857	0.037834	0.023357	0.008541	0.007518	-0.006959	57686	34	907	7474	7367	41904	0		2176741000	2019563000	2724.72	226.883	-0.0145041	0.049596	58535	10.9774	33	0.5373	0.030316	0	1	0
	2013	中利集团	stargazer	新加坡	新加坡		350万美元	民营企业	1996	74	20	48	8	71.5365	45.5357	1546.91	39.3307	6.48796		0.018828	0.015439	0.027364	-0.011994	-0.015383	-0.003458	4742		78	544	695	3425	0		6.12547e+07	4.288e+07	3874.9	49.8858	0.0484192	0.143821	4523	8.41693	17	0.5458	0.030822	1	1	0
	2013	新大洲A	Sanlonrenzo	意大利	意大利		2000万欧元	公众企业	1992	50	76	70	75	61.461	29.6875	6761.59	82.2289	9.35808		0.052231	0.024728	0.007513	0.013245	-0.014258	-0.031473	4718		19	181	453	4065	0		6.10134e+07	4.95351e+07	2432.88	1332.38	-0.0150313	0.04769	4790	8.47429	21	0.1216	0.038986	0	1	0
	2013	襄阳轴承	克拉希尼克轴承	波兰	波兰		20327.56万元	地方国有企业	1993	68	60	64	93	37.7834	29.2411	8166.74	90.37	7.67074		0.002386	0.003503	-0.032262	-0.002326	-0.001209	-0.036974	2358		12	187	358	1801	0		3.38592e+07	9.91954e+06	10152.5	297.882	-0.0215768	0.050466	2410	7.78738	20	0.2742	0.004712	0	1	1
	2013	雅化集团	红牛公司	新西兰	新西兰		1.52亿人民币	民营企业	2001	22	79	58	49	32.7456	74.5536	12769.2	113.001	1.54986		0.092076	0.087207	0.044036	-0.006162	-0.011031	-0.054202	2785			279	460	2046	0		5.15276e+07	4.50992e+07	2308.21	840.241	4.02708	0.166966	554	6.31716	12	0.2151	0.098238	0	0	0
	2013	全新好	中非资源(MAD)	马达加斯加	东非	钽铌矿	1200万美元	民营企业	1983	64	27	41	52	32	40	4695	68.5201	8.33333		0.026024	-0.049883	0.0228	0.018328	-0.057579	0.015104	674			52	127	495	0		2.37529e+06	2.35159e+06	35.1528	0	-0.115486	0.083086	762	6.63595	30	0.1741	0.007696	0	0	0
	2013	海航控股	香港国际租赁	香港	香港		3.85亿港元	地方国有企业	1993	68	25	57	29	60.9572	16.9643	978.73	31.2847	8.17976		0.021511	0.023463	0.026336	-0.000843	0.001109	0.003982	10347		238	5120	3614	1375	0		276095000	198248000	7523.63	288.973	0.0919164	0.23601	9476	9.15652	20	0.2818	0.022354	0	1	1
	2013	金发科技	Hydro	印度	印度		11,998,997.43元	民营企业	1993	77	48	56	40	50.8816	26.1161	2302.02	47.9793	1.33372		0.05776	0.035687	0.048654	-0.010076	-0.032149	-0.019182	4954	116	340	851	478	3169	0		6.30357e+07	5.52565e+07	1570.29	328.542	0.0864035	0.1304	4560	8.42508	20	0.1713	0.067836	0	1	0
	2013	通源石油	Tong Well Service LLC	美国	美国		4150万美元	民营企业	1995	40	91	62	46	25.6927	68.0804	12614.7	112.315	4.46218		0.021773	0.018356	-0.020696	-0.019895	-0.023312	-0.062364	402	2	19	115	148	118	0		3.3901e+06	2.7861e+06	1502.48	1550.69	-0.0821918	0.079602	438	6.08222	18	0.233	0.041668	0	1	0
	2013	海南海药	中国抗体	香港	香港		9,900,612美元	民营企业	1992	68	25	57	29	60.9572	16.9643	978.73	31.2847	8.17976		0.032654	0.047755	0.046214	-0.000446	0.014655	0.013114	1514	3	30	207	222	1052	0		5.18057e+06	3.26096e+06	1267.91	180.931	0.0405498	0.169089	1455	7.28276	21	0.2168	0.0331	0	1	0
	2013	三五互联	美国 Amimon, Inc.公司	美国	美国		2840 万元	民营企业	2004	40	91	62	46	25.6927	68.0804	12614.7	112.315	4.46218		0.018136	0.003743	-0.081459	0.035345	0.020952	-0.06425	1469	1	14	535			919		1.27665e+07	1.19798e+07	535.568	-2.65856	-0.22968	0.17563	1907	7.55329	9	0.4533	-0.017209	0	1	0
√	2012	浙江龙盛	德司达全球控股（新加坡）有限公司	新加坡	新加坡	染料、染料解决方案、皮革解决方案、高性能化学品、新技术和定制生产特殊染料/颜料	1.32522e+08	民营企业	1998	74	20	48	8	71.5365	45.5357	1546.91	39.3307	6.48796		0.047066	0.080977	0.133704	-0.006418	0.027493	0.08022	9169				2538	6631	0		2.29473e+08	1.48102e+08	8874.66	38.1605	0.270825	0.121278	7215	8.88392	14	0.1327	0.053484	0	1	0
√	2012	二六三	iTalk66.67%股权,DTMI100%股权,iTalkBB Canada100%股权,iTalkBB Australia100%股权	美国加拿大	加拿大		49,812.85万元	民营企业	1999	39	80	52	48	36.0202	68.3036	10362.8	101.798	2.88729		0.193518	0.087143	0.090005	0.132336	0.025961	0.028823	1165		94	577	370	124	0		1.41207e+07	1.03357e+07	3248.87	29.9071	1.50538	0.514	465	6.14204	13	0.2072	0.061182	0	0	0
√	2012	天顺风能	V arde	丹麦	丹麦		1,518 万欧元	民营企业	2005	18	74	16	23	34.7607	69.6429	14121.2	118.833	11.7661		0.073095	0.065576	0.059268	0.025391	0.017872	0.011564	560		17	112	218	213	0		7.19844e+06	0	12854.4	72.3572	-0.22865	0.24	726	6.58755	7	0.375	0.047704	0	1	0
√	2012	三一重工	普茨迈斯特公司	德国	德国		26.54亿元	民营企业	2000	35	67	66	65	82.8715	40.4018	5745.06	75.7962	8.37889		0.10384	0.048233	0.011917	-0.122702	-0.178309	-0.214625	34887	50	4083	5960	7023	17771	0		333010000	3.09398e+08	676.804	192.421	-0.326857	0.157222	51827	10.8557	12	0.5638	0.226542	0	1	0
	2012	乐金健康	Saunalux公司	德国	德国		635万欧元	民营企业	1995	35	67	66	65	82.8715	40.4018	5745.06	75.7962	8.37889		0.03171	0.025132	0.026772	-0.076044	-0.082622	-0.080982	597			72	266	259	0		3.69549e+06	2.42493e+06	2128.24	117.609	0.233471	0.2261	484	6.18208	17	0.3062	0.107754	0	1	0
	2012	天业通联	SELI	意大利	意大利		2000万欧元	民营企业	2000	50	76	70	75	61.461	29.6875	6761.59	82.2289	9.35808		-0.144755	-0.224596	0.006549	-0.154484	-0.234325	-0.00318	1096	0	40	260	278	518	0		3.52537e+06	3.31206e+06	194.631	894.203	-0.325538	0.1807	1625	7.39326	12	0.1482	0.009729	0	1	0
	2012	海默科技	哥伦比亚与OIL FIELD SERVICES & SUPPLIES S.A.S公司	美国	美国		613.35万元	民营企业	2000	40	91	62	46	25.6927	68.0804	12614.7	112.315	4.46218		0.009063	0.033496	0.033872	-0.019624	0.004809	0.005185	493	0	23	137			333		3.57251e+06	2.2914e+06	2598.59	105.897	0.437318	0.1298	343	5.83773	12	0.2304	0.028687	0	1	0
	2012	金螳螂	HBA International	美国	美国	高端酒店设计、装饰施工上	7500万美元	民营企业	1993	40	91	62	46	25.6927	68.0804	12614.7	112.315	4.46218		0.10597	0.101786	0.095967	-0.01978	-0.023964	-0.029783	7810		85	3398	3263	0	1064		6.62733e+08	3.64033e+08	38245.8	8.6285	0.693408	0.4303	4612	8.43642	19	0.2813	0.12575	0	1	0
	2012	海特高新	AVIATION SAFETY AND TRAININGPTE.LTD.	新加坡	新加坡	航空培训及开办航空技术培训学校	100元新币	民营企业	1992	74	20	48	8	71.5365	45.5357	1546.91	39.3307	6.48796		0.048766	0.058956	0.055995	0.008252	0.018442	0.015481	564	0	23		395	112	34		3.75611e+06	1.07608e+06	4751.82	-56.3198	0	0.1	564	6.33505	20	0.2776	0.040514	0	0	0
	2012	漫步者	STAX Ltd.	日本	日本		926.08万元	民营企业	2001	54	46	95	92	87.9093	41.7411	6352.57	79.703	18.4417		0.056484	0.048108	0.050895	-0.001874	-0.01025	-0.007463	2981			119	179	566	2117		2.28094e+07	2.04709e+07	784.484	547	0.107767	0.13	2691	7.89767	11	0.3266	0.058358	1	1	0
	2012	国联水产	SUNNYVALE SEAFOOD	美国	美国		1500 万美金	民营企业	2001	40	91	62	46	25.6927	68.0804	12614.7	112.315	4.46218		-0.108094	0.024295	0.085002	-0.113746	0.018643	0.07935	3568		14	181	228	0	3145		1.21821e+07	9.8165e+06	662.991	208.38	0.322951	0.04	2697	7.8999	11	0.4526	0.005652	0	1	0
√	2011	四维图新	Mapscape公司	荷兰	荷兰	导航	6,558.79 万元	公众企业	2002	38	80	14	53	67.0025	68.3036	10959.7	104.689	2.38435		0.124838	0.057077	0.044258	-0.051428	-0.119189	-0.132008	2386		253	945			1188		6.2225e+07	4.59873e+07	6805.41	1533.49	0.317504	0.5826	1811	7.50163	9	0.2357	0.176266	0	1	0
	2011	上海医药	Mergen Biotech Limited	英属维尔京群岛	英国			地方国有企业	1994	35	89	66	35	51.1335	69.4196	10160.3	100.799	6.59219		0.064508	0.049841	0.048922	-0.032108	-0.046775	-0.047694	37249	54	535	4839	9348	13599	8874	1.38755	331375573	3.36141e+08	-127.929	80.4507	0.182771	0.0937	31493	10.3575	17	0.3991	0.096616	0	1	1
	2011	时代新材	代尔克公司	澳大利亚	澳大利亚		2.28034e+07	中央国有企业	1998	38	90	61	51	21.1587	71.4286	13714.5	117.109	4.43121		0.071384	0.039583	0.025139	-0.016838	-0.048639	-0.063083	2453	33	220	881	458	861	0	2.75907	1.41936e+07	5.9771e+06	3349.56	378.196	0.134598	0.2287	2162	7.67879	13	0.1987	0.088222	0	1	1
√	2011	卧龙电气	ATB	奥地利	奥地利		10,050万欧元	民营企业	1995	11	55	79	70	60.4534	62.7232	9959.21	99.7958	5.36277		0.029319	0.028263	0.059513	-0.043058	-0.044114	-0.012864	5459	3	26		1432	1182	2816		2.8254e+07	1.83257e+07	1818.72	0	0.0118628	0.0600843	5395	8.59323	16	0.2564	0.072377	0	1	0
	2011	光明乳业	新莱特	新西兰	新西兰		3.82亿	地方国有企业	1996	22	79	58	49	32.7456	74.5536	12769.2	113.001	1.54986		0.040558	0.040074	0.045392	-0.004541	-0.005025	0.000293	2594				1207	1387	0		118160027	100406630	6844.02	536.153	-0.0342517	0.0948	2686	7.89581	15	0.350268	0.045099	0	1	1
	2011	福瑞股份	Echosens SA 100%	法国	法国		2000万欧元	民营企业	1998	68	71	43	86	63.4761	47.7679	7528.29	86.7657	12.2073		0.062875	0.040879	0.001766	-0.026858	-0.048854	-0.087967	416				325	91	0		1.01687e+07	420375	23433.6	1956.92	0.355049	0.1202	307	5.72685	13	0.1621	0.089733	0	1	0
	2011	美的集团	开利拉美	巴西	巴西		14.16亿元人民币	民营企业	2000	69	38	49	76	43.8287	59.1518	5949.41	77.1324	4.83008		0.078185	0.068097	0.089857	-0.021519	-0.031607	-0.009847	66497	32	479	7207	46186	12593	0	2.57243	1085563210	1269210250	-2761.73	58.0374	-0.326108	0.0561679	98676	11.4996	11	0.84	0.099704	1	1	0
	2011	华邦健康	CCAB Agro S.A	巴西	巴西		2000万美元	民营企业	1992	69	38	49	76	43.8287	59.1518	5949.41	77.1324	4.83008		0.111193	0.073343	0.046719	0.003107	-0.034743	-0.061367	985			484	365	0	145		2.35932e+07	1.03503e+07	13444.5	1340.4	0.0718172	0.0883	919	6.82329	19	0.1717	0.108086	0	1	0
	2011	海能达	Rohde & Schwarz Professional Mobile Radio GmbH	德国	德国			民营企业	1993	35	67	66	65	82.8715	40.4018	5745.06	75.7962	8.37889		0.085518	0.01377	0.04525	-0.036266	-0.108014	-0.076534	2422		207	1095	294	0	826		3.64839e+07	3.10715e+07	2234.72	14.6712	0.0831843	0.3745	2236	7.71244	18	0.5951	0.121784	0	1	0
	2011	科力远	Energy 株式会社	日本	日本		8651.08万	民营企业	1998	54	46	95	92	87.9093	41.7411	6352.57	79.703	18.4417		0.001212	-0.027668	0.014066	-0.008744	-0.037624	0.00411	2493			265	353	1139	736		2.24231e+07	1.73699e+06	8297.69	0	0.00727273	0.0947	2475	7.814	13	0.2055	0.009956	0	1	0
	2011	天宝食品	HOKUDAI 公司	日本	日本			民营企业	1997	54	46	95	92	87.9093	41.7411	6352.57	79.703	18.4417		0.092046	0.057098	0.041386	-0.00928	-0.044228	-0.05994	2354		7	66	95	0	2186		1.5772e+07	7.4605e+06	3530.79	0	0.083295	0.0242	2173	7.68386	14	0.3789	0.101326	0	1	0
	2011	巨轮智能	德国欧吉索机床有限公司	德国	德国		计900.4240万欧元	民营企业	2001	35	67	66	65	82.8715	40.4018	5745.06	75.7962	8.37889		0.069334	0.043914	0.060857	0.00024	-0.02518	-0.008237	1896		40	649	657	518	32		5.63506e+06	4.0761e+06	822.234	0	-0.0356053	0.2405	1966	7.58376	10	0.2135	0.069094	0	1	0
	2010	飞亚达A	Montres Chouriet SA	瑞士	瑞士		900万港币	中央国有企业	1990	34	68	70	58	73.5516	66.0714	7170.86	84.681	10.6038		0.047478	0.059734	0.037174	-0.000244	0.012012	-0.010548	3266		30	493	774	1969			1.99809e+07	1.55034e+07	1370.94	17.0519	0.372846	0.057869	2379	7.77444	20	0.4469	0.047722	0	1	1
	2010	振华重工	Friede Goldman United,Ltd	美国休斯敦	美国	海洋工程设计	1.25亿美元	中央国有企业	1992	40	91	62	46	25.6927	68.0804	12614.7	112.315	4.46218		-0.01479	0.000664	-0.024198	-0.02968	-0.014226	-0.039088	4782	7	360	1830	1923	662			43933114	194829166	-31555	1343.6	-0.0353036	0.586993	4957	8.50856	18	0.2871	0.01489	0	1	1
	2010	上港集团	APM码头泽布吕赫公司股权	比利时	比利时		231630935元	地方国有企业	2003	65	75	54	94	81.864	56.6964	8585.44	92.6576	20.0934		0.102329	0.077675	0.068552	0.024849	0.000195	-0.008928	22322		154	1960	2742	1407	1426		5.37306e+08	5.88346e+08	-2286.55	979.079	-0.0496828	0.0871338	23489	10.0643	7	0.4423	0.07748	0	1	1
	2010	美的集团	miraco	埃及	埃及		5,748 万美元	民营企业	2000					6.80101	4.24107	18878.3	137.398	45.479		0.099704	0.078185	0.068097	0.024343	0.002824	-0.007264	98676	30	428	7240	17337	49168	24473		1269210250	8.16529e+08	4587.55	15.8918	0.654139	0.0325915	59654	10.9963	10	0.75	0.075361	1	1	0
√	2009	东软集团	Sesca	芬兰	芬兰	高端智能手机软件开发业务	1200万欧元	公众企业	1991	33	63	26	59	38.2872	57.3661	9985.24	99.9262	4.89113		0.110333	0.077641	0.057297	-0.001219	-0.033911	-0.054255	15760		1846	12137	1601	176	0		183095407	153550020	1874.71	37.8859	0.13512	0.83566	13884	9.53849	18	0.176248	0.111552	0	1	0
	2009	中金岭南	佩利雅矿业公司	澳大利亚	澳大利亚		20854.59万元	地方国有企业	1984	38	90	61	51	21.1587	71.4286	13714.5	117.109	4.43121		0.053104	0.072469	0.07644	0.009106	0.028471	0.032442	10209	7	196	1183	1437	6530	856		2.15922e+08	1.48797e+08	6575.01	0	0.133703	0.224214	9005	9.10554	25	0.3173	0.043998	0	1	1
	2009	五矿发展	Townlands	南非	南非	矿业公司	38000万元	中央国有企业	1997					34	63	16386	128.008	2.5		0.002901	0.003606	0.01202	-0.023711	-0.023006	-0.014592	7365		207	1877	2011	3270	0		2.29082e+08	2.85506e+08	-7661.08	363.17	-0.270936	0.18864	10102	9.22049	12	0.635	0.026612	0	1	1
	2009	苏宁易购	LAOX 株式会社	日本	日本		5,755.4万	民营企业	1996	54	46	95	92	87.9093	41.7411	6352.57	79.703	18.4417		0.104023	10.0296	0.94239	-0.015398	9.91021	0.822969	5383			1913	1469	1357	644		139530000	134085000	1011.52	-479.472	0.101719	0.3502	4886	8.49413	13	0.2861	0.119421	0	1	0
√	2008	金风科技	VENSYS能源有限公司	德国	德国	能源	4,148.27万欧	公众企业	1998	35	67	65	65	82.8715	40.4018	5746.06	75.8028	8.21222		0.122937	0.137244	0.111019	-0.067344	-0.053037	-0.079262	1557		171	697	434		255		7.62541e+07	6.81658e+07	5194.83	3726.06	0.846975	0.206166	843	6.73697	10	0.1827	0.190281	0	1	0
	中国									80	20	66	30	87.4055	23.6607			0.177709

## Sheet: Sheet1
	并购时间	主并企业	pdi	idv	mas	uai	ltowvs	ivr	文化差异	文化差异（差值的平方和开根号）	CULD	Y0	Y1	Y2	Y01	Y11	Y21	并购当年员工总数	博士人数 2015-12-31	硕士人数 2015-12-31	本科人数 2015-12-31	专科人数 2015-12-31	高中及以下人数 2015-12-31	其他学历人数 2015-12-31	应付职工薪酬（期末余额）	应付职工薪酬（期初余额）	WAGE	TRA	EDU	EF	TSRA	LNSI	AGE	IMEX	INDUS	FH	GSTYP	PIMAP	研发支出/营业收入	是否高科技
√	2015	均胜电子	35	67	66	65	82.8715	40.4018	5745.06	75.7962	8.37889	0.047222	0.027768	0.020462	-0.01102	-0.030474	-0.03778	9127		512	1159	1796	0	5660	1.67014e+08	1.51111e+08	1742.42	0.368412	1.35028	0.428549	0.1802	8.76233	23	1	1	0.604	0	0.058242	0.0656829	1
	2015	金达威	40	91	62	46	25.6927	68.0804	12614.7	112.315	4.46218	0.05066	0.102166	0.144749	-0.079774	-0.028268	0.014315	1794			334	359	1101	0	6.55481e+07	1.85075e+07	26221.1	35.0295	1.71739	0.22541	0.1193	7.28893	18	0	1	0.35	0	0.130434	0.0282	0
2015	2015	华天科技	40	91	62	46	25.6927	68.0804	12614.7	112.315	4.46218	0.058491	0.056053	0.06419	-0.020756	-0.023194	-0.015057	9616		78	1135	1837	6566	0	7.78298e+07	6.08925e+07	1761.37	26.831	0.919093	0.253226	0.2653	8.94546	12	0	1	0.3225	0	0.079247	0.0638	1
√	2015	长电科技	40	91	62	46	25.6927	68.0804	12614.7	112.315	4.46218	-0.008688	-0.011438	0.002434	-0.031275	-0.034025	-0.020153	21197		1544	2987	3755	0	12911	3.69328e+08	1.33206e+08	11139.4	13.978	1.50068	0.677243	0.2415	9.44446	17	0	1	0.1411	0	0.022587	0.0458	0
√	2015	宏图高科	68	25	57	29	60.9572	16.9643	978.73	31.2847	8.17976	0.022556	0.023093	0.028604	-0.002284	-0.001747	0.003764	8698		91	3242	2302	1147	1916	4.4955e+07	1.8172e+07	3079.21	67.8804	2.10393	0.1694	0.0759	8.91436	17	0	1	0.2167	0	0.02484	0.0180825	0
√	2015	得润电子	50	76	70	75	61.461	29.6875	6761.59	82.2289	9.35808	0.013823	-0.002159	0.017797	-0.013965	-0.029947	-0.009991	8374			736	1595	6043	0	7.29802e+07	3.91294e+07	4042.37	0.00836757	1.09876	0.155832	0.0849	8.88807	23	1	1	0.3372	0	0.027788	0.0473	0
√	2015	纳思达	40	91	62	46	25.6927	68.0804	12614.7	112.315	4.46218	0.155676	-0.009754	0.032912	-0.226988	-0.392418	-0.349752	5387		107	653	1861	2766	0	6.45648e+07	1.26703e+07	9633.28	50.5515	1.33469	11.4699	0.171	6.06843	24	1	1	0.66	0	0.382664	0.0617	1
√	2015	博彦科技	40	91	62	46	25.6927	68.0804	12614.7	112.315	4.46218	0.08089	0.045875	0.079072	-0.005875	-0.04089	-0.007693	7967		361	5403	1998	205	0	1.40934e+08	1.12561e+08	3561.23	5.83372	3.57675	0.0559311	0.9335	8.92864	20	1	1	0.1052	0	0.086765	0.0799	1
√	2015	泰格医药	60	18	39	85	100	29.4643	4356.86	66.0065	4.24405	0.117191	0.078423	0.111253	-0.008773	-0.047541	-0.014711	1845		570	1029	203	43	0	2.21743e+07	1.08773e+07	6123.04	25.1909	4.92249	0.277701	0.8558	7.27517	11	0	1	0.277	0	0.125964	0.0288	0
√	2015	雪迪龙	35	89	66	35	51.1335	69.4196	10160.3	100.799	6.59219	0.152916	0.102482	0.10196	0.018957	-0.031477	-0.031999	1175	5	52	549			569	2.48669e+07	2.22749e+07	2205.95	62.1894	2.49915	0.192893	0.6442	6.89264	14	0	1	0.6667	0	0.133959	0.0548	1
√	2015	众应互联	68	25	57	29	60.9572	16.9643	978.73	31.2847	8.17976	0.020358	0.084341	0.07534	0.156035	0.220018	0.211017	68		2	56	6	4	0	3.5053e+06	1.48803e+07	-167280	1456.13	3.70588	-0.949254	0.0294	7.20042	22	0	1	0.569	0	-0.135677		1
√	2015	和邦生物	13	54	47	81	37.5315		11630.1	107.843	4.4937	0.023486	0.02665	0.038806	-0.06782	-0.064656	-0.0525	4363			925			3438	3.45218e+07	3.88828e+07	-999.554	245.691	1.66606	0.0292522	0.1288	8.35208	13	0	1	0.5316	0	0.091306	0.0015	0
√	2015	创维数字	35	89	66	35	51.1335	69.4196	10160.3	100.799	6.59219	0.089901	0.088952	0.013454	-0.06405	-0.064999	-0.140497	3168	8	123	983	445	1609	0	8.10216e+07	6.64873e+07	4587.83	15.4629	1.8529	0.162996	0.2528	7.90986	26	0	1	0.5854	0	0.153951	0.0464	0
√	2015	海普瑞	40	91	62	46	25.6927	68.0804	12614.7	112.315	4.46218	0.051412	0.030788	0.009056	0.014566	-0.006058	-0.02779	1636			574	325		737	5.91644e+07	4.57527e+07	8197.87	4.05218	2.7011	0.611823	0.4786	6.92264	17	1	1	0.3694	0	0.036846	0.0463	0
√	2015	石基信息	11	55	79	70	60.4534	62.7232	9959.21	99.7958	5.36277	0.096216	0.071607	0.066169	-0.066453	-0.091062	-0.0965	1801		47	908	715	131	0	3.21858e+07	2.96288e+07	1419.81	736.683	3.01943	0.0458769	0.6935	7.45124	17	1	1	0.63	0	0.162669	0.0484	0
√	2015	卧龙电气	50	76	70	75	61.461	29.6875	6761.59	82.2289	9.35808	0.036433	0.019101	0.040869	-0.014521	-0.031853	-0.010085	15153		172	1772	2301		10908	1.10728e+08	1.09624e+08	72.8823	238.037	0.862271	0.344662	0.1016	9.32981	20	1	1	0.3807	0	0.050954	0.0298	0
√	2015	江河集团	38	90	61	51	21.1587	71.4286	13714.5	117.109	4.43121	0.016343	0.01967	0.023922	-0.005332	-0.002005	0.002247	6153	1	97	3179			2876	2.00426e+08	1.65498e+08	5676.43	7.24693	2.42776	-0.191989	0.5602	8.93788	16	1	1	0.2735	0	0.021675	0.0279	0
√	2015	深圳能源	68	25	57	29	60.9572	16.9643	978.73	31.2847	8.17976	0.042643	0.023655	0.012239	-0.022398	-0.041386	-0.052802	4805	18	276	2129			2382	5.93532e+08	5.78118e+08	3208.04	1788.88	2.50968	0.290973	0.4179	8.22202	22	1	1	0.4782	1	0.065041	0.003	0
√	2015	雪人股份	31	71	5	29	52.8967	77.6786	12768.4	112.997	6.57078	0.006765	0.010189	-0.018689	0.012032	0.015456	-0.013422	1298		18	268	383	629	0	1.57165e+07	1.52523e+07	357.626	94.0534	1.52696	-0.0262566	0.2666	7.19519	15	0	1	0.3069	0	-0.005267	0.0862	1
受让	2015	信威集团					86.398	14.2857	12150.7	110.23	0.65815	0.1288	0.080854	-0.081223	-0.129029	-0.176975	-0.339052	2080	17	483	988	345	0	247	1.75121e+07	1.40774e+07	1651.32	672.287	4.15481	0.0348259	0.3851	7.60589	15	0	1	0.3458	0	0.257829	0.0839	1
√	2015	兴森科技	74	20	48	8	71.5365	45.5357	1546.91	39.3307	6.48796	0.048577	0.055576	0.044132	-0.002566	0.004433	-0.007011	4419			804	828	2787	0	5.02491e+07	2.93254e+07	4734.93	17.5944	1.65377	0.0179682	0.2464	8.37586	16	0	1	0.2274	0	0.051143	0.0658	1
√	2015	中鼎股份	35	67	66	65	82.8715	40.4018	5745.06	75.7962	8.37889	0.116292	0.096067	0.084778	-0.006549	-0.026774	-0.038063	13303			1587	2945	8771	0	2.2151e+08	2.03295e+08	1369.23	529.05	1.37991	0.0839241	0.3102	9.41516	17	1	1	0.5085	0	0.122841	0.0381	0
	2015	金风科技	38	90	61	51	21.1587	71.4286	13714.5	117.109	4.43121	0.058473	0.053085	0.045893	0.01222	0.006832	-0.00036	6526		854	2832	1892	0	948	6.06536e+08	3.41741e+08	40575.3	34.6965	3.36255	0.304678	0.211	8.51759	17	1	1	0.185	0	0.046253	0.0519	1
√	2015	金智科技	70	30	40	85	69.0176	15.8482	4290.82	65.5043	0.644308	0.064781	0.044285	0.03719	-0.007657	-0.028153	-0.035248	1306		163	740			403	3.88364e+06	2.32272e+06	1195.19	1168.56	3.41922	0.12103	0.5888	7.06048	20	0	1	0.4663	0	0.072438	0.086	1
√	2015	飞马国际	74	20	48	8	71.5365	45.5357	1546.91	39.3307	6.48796	0.009307	0.078822	0.015433	-0.000655	0.06886	0.005471	495		96	153	106	140	0	7.45474e+06	3.23246e+06	8529.85	0	3.21616	0.447368	0.2424	5.83481	17	0	1	0.6275	0	0.009962	0.0004	0
	2015	海通证券	35	89	66	35	51.1335	69.4196	10160.3	100.799	6.59219	0.036254	0.015705	0.018028	0.005131	-0.015418	-0.013095	9024	134	2284	5319			1287	4.73837e+09	1.72603e+09	333814	2408.66	4.57264	0.209003	0.1013	8.91785	22	1	1	0.1557	0	0.031123		0
	2015	中国交建	38	90	61	51	21.1587	71.4286	13714.5	117.109	4.43121	0.023185	0.022476	0.025814	-0.000783	-0.001492	0.001846	115179		8506	59971	24031	22671	0	1633884235	1381483438	2191.38	59.209	3.09079	0.11438	0.5429	11.5459	9	0	1	0.6383	1	0.023968	0.018	0
	2015	普利特	40	91	62	46	25.6927	68.0804	12614.7	112.315	4.46218	0.100829	0.087443	0.047891	0.009035	-0.004351	-0.043903	1461	26	59	214	148	1014	0	1.69192e+07	9.94534e+06	4773.36	391.644	1.25394	0.664009	0.1506	6.77765	16	0	1	0.5143	0	0.091794	0.0345	0
	2015	旗滨集团	58	17	45	69	92.9471	49.1071	3120.74	55.8636	4.17571	0.01575	0.067263	0.091045	-0.010055	0.041458	0.06524	7216			574	942	5700	0	1.8201e+07	5.60623e+06	1745.39	1.2818	0.868902	0.530435	0.1936	8.4585	10	0	1	0.401	0	0.025805	0.0276	0
	2015	华昌达	40	91	62	46	25.6927	68.0804	12614.7	112.315	4.46218	0.038549	0.030426	0.014596	0.003737	-0.004386	-0.020216	1462		43		819	600	0	2.49648e+07	5.67984e+06	13190.8	3021.69	1.91587	0.0877976	0.3906	7.20341	12	1	1	0.4015	0	0.034812	0.034	0
	2015	中信证券	68	25	57	29	60.9572	16.9643	978.73	31.2847	8.17976	0.037163	0.018098	0.019587	0.005574	-0.013491	-0.012002	15836	248	4014	8508			3066	9.68604e+09	5.26661e+09	279075	12061.2	4.3989	0.19888	0.092	9.48865	20	1	1	0.203	0	0.031589		0
	2015	凌云股份	35	67	66	65	82.8715	40.4018	5745.06	75.7962	8.37889	0.036948	0.040406	0.052494	-0.001963	0.001495	0.013583	9215			1327	1471	6417	0	1.58783e+08	1.29477e+08	3180.28	331.94	1.34292	0.0701428	0.1077	9.0608	15	0	1	0.3411	1	0.038911	0.0411	0
	2015	宁波华翔	35	67	66	65	82.8715	40.4018	5745.06	75.7962	8.37889	0.043559	0.09124	0.078401	-0.048613	-0.000932	-0.013771	12201		256		3411	8534	0	3.2224e+08	2.05293e+08	9585.08	233.789	1.00656	0.168119	0.123	9.25388	27	1	1	0.1697	0	0.092172	0.0283	0
	2015	恒泰艾普	47	16	58	55	12.5945	80.1339	10481.2	102.378	6.21194	0.037804	0.021705	-0.069633	-0.004388	-0.020487	-0.111825	1828	49	225	584	392	578	0	1.91451e+07	1.66176e+07	1382.68	7.86876	2.90591	0.652803	0.4781	7.00851	10	0	1	0.1763	0	0.042192	0.0658	1
	2015	东方国信	35	89	66	35	51.1335	69.4196	10160.3	100.799	6.59219	0.098124	0.085939	0.087124	0.00676	-0.005425	-0.00424	3473		221	2463	746	43	0	4.18809e+07	2.92215e+07	3645.09	1.43228	3.77541	0.869214	0.9269	7.52726	18	0	1	0.201	0	0.091364	0.1392	1
	2015	首创股份	22	79	58	49	32.7456	74.5536	12769.2	113.001	1.54986	0.022884	0.017058	0.015495	-0.004919	-0.010745	-0.012308	7886		238	1548	2927	3173	0	1.21908e+08	9.23688e+07	3745.82	9.1746	1.76896	0.211181	0.146	8.78125	16	0	1	0.5952	1	0.027803	0.0015	0
	2015	蓝色光标	39	80	52	48	36.0202	68.3036	10362.8	101.798	2.88729	0.005589	0.041914	0.014911	-0.076414	-0.040089	-0.067092	5597		491	3841	1126	139	0	1.97395e+08	8.39362e+07	20271.3	1775.93	3.8492	0.357507	0	8.32434	13	1	1	0.0731	0	0.082003	0.0112	0
	2015	摩登大道	50	76	70	75	61.461	29.6875	6761.59	82.2289	9.35808	-0.003414	-0.116726	0.036555	-0.009436	-0.122748	0.030533	1912		15	184	433	1280	0	6.2434e+06	4.45777e+06	933.907	0	0.900628	0.574959	0.0512	7.10168	13	0	1	0.3975	0	0.006022	0.0246	0
	2015	苏宁环球	60	18	39	85	100	29.4643	4356.86	66.0065	4.24405	0.03823	0.046147	0.05229	0.001979	0.009896	0.016039	963	2	38	365	250	308	0	3.53386e+06	0	3669.64	0	2.3676	-0.0686654	0.2844	6.94119	22	0	1	0.2681	0	0.036251		0
	2015	万达电影	8	90	61	51	21.1587	71.4286	17134.5	130.899	0.56879	0.118606	0.079182	0.071768	-0.081379	-0.120803	-0.128217	11025			2669			8356	1.92625e+08	1.25791e+08	6062.08	19.496	1.83147	0.742532	0.0667	8.75258	10	1	1	0.68	0	0.199985		0
	2015	青青稞酒	40	91	62	46	25.6927	68.0804	12614.7	112.315	4.46218	0.086853	0.071443	-0.033785	-0.042996	-0.058406	-0.163634	2198		19	297	675	1207	0	3.69783e+07	3.15977e+07	2447.94	440.495	1.22384	0.193916	0.0692	7.51806	10	0	1	0.65	0	0.129849	0.0087	0
	2015	渤海金控	40	91	62	46	25.6927	68.0804	12614.7	112.315	4.46218	0.017916	0.016304	0.012209	-0.000966	-0.002578	-0.006673	530	0	139	321			20	166665000	106642000	113251	0	4.53962	0.0995851	0.1415	6.17794	22	1	1	0.4432	0	0.018882		0
	2015	新国都	40	91	62	46	25.6927	68.0804	12614.7	112.315	4.46218	0.053942	0.062481	0.021501	-0.006474	0.002065	-0.038915	1673			708	236	729	0	3.12373e+07	2.52004e+07	3608.43	12.7495	2.96234	0.256006	0.3126	7.19444	14	0	1	0.3331	0	0.060416	0.1345	1
	2015	海信电器	81	30	69	82	24.1814	97.3214	12136.2	110.164	12.9171	0.073825	0.082048	0.042421	0.0027	0.010923	-0.028704	20175		871		6770	12534	0	1.11527e+08	1.19299e+08	-385.21	2.45104	1.35207	-0.0364869	0.09829	9.94937	18	0	1	0.4037	1	0.071125	0.038	0
	2015	富邦股份	38	80	14	53	67.0025	68.3036	10959.7	104.689	2.38435	0.089053	0.081182	0.053043	-0.005405	-0.013276	-0.041415	271		20	42	43	166	0	8.66861e+06	5.35714e+06	12219.4	0	1.52768	0.0544747	0.3469	5.54908	8	0	1	0.3286	0	0.094458	0.0457	1
	2015	奥特佳	40	91	62	46	25.6927	68.0804	12614.7	112.315	4.46218	0.06023	0.05993	0.043122	0.052632	0.052332	0.035524	6653		78	361	2471	3743	0	1.09943e+08	1.51333e+07	14250.7	3071.44	1.05366	3.6655	0.066	7.26263	13	0	1	0.4254	0	0.007598	0.0323	0
	2015	中洲控股	35	89	66	35	51.1335	69.4196	10160.3	100.799	6.59219	0.019592	0.008238	0.016732	-0.005671	-0.017025	-0.008531	1668	2	51	313	353	949	0	8.19032e+07	7.1464e+07	6258.52	58.3683	1.42806	0.370583	0	7.10414	31	0	1	0.2883	0	0.025263		0
	2015	星辉娱乐	57	51	42	86	47.6071	43.5268	7135.1	84.4695	3.52231	0.130883	0.108171	0.044582	0.014791	-0.007921	-0.07151	2948			524	488	1936	0	1.89144e+07	2.22317e+07	-1125.26	0	1.56309	-0.157233	0.155	8.15995	15	0	1	0.3277	0	0.116092	0.0461	0
	2015	巴安水务	11	55	79	70	60.4534	62.7232	9959.21	99.7958	5.36277	0.051532	0.051986	0.03248	-0.013092	-0.012638	-0.032144	253		15	182	31	25	0	28411.4	0	112.298	0	3.59684	0.721088	0.3834	4.99043	16	0	1	0.5081	0	0.064624	0.0152	0
	2015	张裕A	57	51	42	86	47.6071	43.5268	7135.1	84.4695	3.52231	0.107006	0.089665	0.085917	-0.008605	-0.025946	-0.029694	5000			1324	2299	1377	0	190239451	158948592	6258.17	9.5438	2.9682	0.0271159	0.0388	8.49044	18	0	1	0.504	0	0.115611		0
	2015	双箭股份	38	90	61	51	21.1587	71.4286	13714.5	117.109	4.43121	0.070121	0.016598	0.046044	-0.022197	-0.07572	-0.046274	1229			89	253	887	0	5.24711e+06	8.96351e+06	-3023.92	0	1.05207	0.00408497	0.1782	7.10988	14	0	1	0.2436	0	0.092318	0.0322	0
√	2014	东方精工	50	76	70	75	61.461	29.6875	6761.59	82.2289	9.35808	0.074933	0.037862	0.046155	0.013763	-0.023308	-0.015015	932		52	135	188	557	0	2.55164e+07	1.81503e+06	25430.7	29.205	1.42918	0.615251	0.4174	6.35784	18	0	1	0.3557	0	0.06117	0.0232	0
√	2014	立讯精密	35	67	66	65	82.8715	40.4018	5745.06	75.7962	8.37889	0.093168	0.106361	0.072649	0.002798	0.015991	-0.017721	33826			1302	3132	29392	0	1.79787e+08	1.43691e+08	1067.11	13.1263	0.508721	0.2996	0.0498	10.1669	10	0	1	0.6268	0	0.09037	0.0554	1
	2014	时代新材	35	67	66	65	82.8715	40.4018	5745.06	75.7962	8.37889	0.005323	0.022028	0.017524	-0.019816	-0.003111	-0.007615	6859	52	528	1440	1979	2860	0	1.80867e+08	2.72987e+07	22389.2	398.904	2.09331	1.52169	0.211547	7.90839	16	0	1	0.2285	1	0.025139	0.0555	1
√	2014	东山精密	68	25	57	29	60.9572	16.9643	978.73	31.2847	8.17976	0.010586	0.006558	0.013526	0.002492	-0.001536	0.005432	7163		13	706	1371	5073	0	4.66061e+07	3.58132e+07	1506.76	52.9652	0.791568	0.545082	0.2026	8.44161	16	0	1	0.2738	0	0.008094	0.0286	0
√	2014	卓翼科技	40	91	62	46	25.6927	68.0804	12614.7	112.315	4.46218	0.015904	-0.016987	0.00412	-0.026432	-0.059323	-0.038216	5573	1	9	363	1444	3755	0	2.72016e+07	2.10319e+07	1107.07	0	0.79311	0.593652	0.3183	8.15966	10	0	1	0.2414	0	0.042336	0.0325	0
√	2014	博彦科技	40	91	62	46	25.6927	68.0804	12614.7	112.315	4.46218	0.086765	0.08089	0.045875	0.005875	0	-0.035015	7545		273	5268	1877	127	0	1.12561e+08	1.1084e+08	228.207	9.95653	3.57985	-0.0124346	0.9377	8.94115	19	1	1	0.1176	0	0.08089	0.071	1
收购的是技术	2014	欧菲科技	40	91	62	46	25.6927	68.0804	12614.7	112.315	4.46218	0.057573	0.031661	0.036299	-0.022342	-0.048254	-0.043616	18799	24	300	2767	3034	12674	0	1.91047e+08	1.73362e+08	940.745	0	1.04942	-0.00608015	0.3021	9.84766	13	0	1	0.2252	0	0.079915	0.0439	1
√	2014	均胜电子	35	67	66	65	82.8715	40.4018	5745.06	75.7962	8.37889	0.058242	0.047222	0.027768	0.003259	-0.007761	-0.027215	6389		377	1140	925	3947	0	1.51111e+08	1.33487e+08	2758.5	20.2293	1.47535	0.151379	0.2027	8.62137	22	0	1	0.6292	0	0.054983	0.0505	1
	2014	先锋新材	38	90	61	51	21.1587	71.4286	13714.5	117.109	4.43121	0.037271	0.027897	0.059612	0.005098	-0.004276	0.027439	1417				135	567	0	1.99222e+07	0	14059.4	0	0.476359	1.221	0.0261	6.45834	11	0	1	0.4587	0	0.032173	0.0269	0
√	2014	佳士科技	35	67	66	65	82.8715	40.4018	5745.06	75.7962	8.37889	0.023145	0.03396	0.043264	-0.009026	0.001789	0.011093	1262		23	164	252	823	0	1.43597e+07	1.70337e+07	-2118.92	6.94257	1.06498	-0.092739	0.1054	7.23778	9	0	1	0.2406	0	0.032171	0.0636	1
	2014	安洁科技	74	20	48	8	71.5365	45.5357	1546.91	39.3307	6.48796	0.065375	0.111466	0.120882	-0.041469	0.004622	0.014038	1058	0	2	175	187	694	0	3.46235e+07	1.2343e+07	21059.1	1.36106	1.03025	-0.137031	0.1484	7.11151	15	0	1	0.3812	0	0.106844	0.0381	0
	2014	汉缆股份	38	90	61	51	21.1587	71.4286	13714.5	117.109	4.43121	0.043551	0.057684	0.065883	-0.045594	-0.031461	-0.023262	2046			293	495	1258	0	2.42817e+07	3.81905e+07	-6798.04	561.796	1.58504	-0.0767148	0.0435	7.70346	25	0	1	0.8523	0	0.089145	0.0352	0
√	2014	中联重科	34	68	70	58	73.5516	66.0714	7170.86	84.681	10.6038	0.006851	0.000972	-0.009896	-0.037425	-0.043304	-0.054172	20314		1311	6916	5938	6149	0	4.17521e+08	5.4429e+08	-6240.46	101.714	2.46274	-0.248409	0.2724	10.2046	15	0	1	0.1853	0	0.044276	0.0466	0
√	2014	探路者	74	20	48	8	71.5365	45.5357	1546.91	39.3307	6.48796	0.173202	0.115084	0.035873	-0.014257	-0.072375	-0.151586	590		26	218	213	133	0	2.56894e+07	2.30891e+07	4407.29	202.576	2.55254	-0.0679305	0.1085	6.45047	15	0	1	0.2894	0	0.187459	0.0409	0
√	2014	恒顺众昇	78	14	46	48	61.9647	37.7232	1579.09	39.7378	3.38534	0.089273	0.189454	0.107373	0.056451	0.156632	0.074551	306			92	155	59	0	3.8877e+06	1.6321e+06	7371.21	572.973	3.32353	0.181467	0.833333	5.55683	16	1	1	0.3313	1	0.032822	0.0171	0
	2014	数码科技	40	91	62	46	25.6927	68.0804	12614.7	112.315	4.46218	0.061032	0.061999	0.059232	0.009003	0.00997	0.007203	1379		457	815			107	3.30228e+07	2.89047e+07	2986.27	18.2238	5.05402	0.100559	0.517	7.1333	14	0	0	0.1821	0	0.052029	0.3479	1
	2014	先河环保	40	91	62	46	25.6927	68.0804	12614.7	112.315	4.46218	0.062448	0.065022	0.068441	0.005316	0.00789	0.011309	524		52	170	221	81	0	9.68394e+06	4.54934e+06	9798.86	0	2.93511	0.154185	0.5153	6.1181	18	0	1	0.1614	0	0.057132	0.0449	0
	2014	宝莫股份	39	80	52	48	36.0202	68.3036	10362.8	101.798	2.88729	0.038904	-0.006781	-0.003607	-0.004358	-0.050043	-0.046869	948		53		390	505	0	5.18075e+06	2.048e+06	3304.58	0	1.68143	0.788679	0.847046	6.27288	18	0	1	0.4417	0	0.043262	0.0314	0
	2014	紫金矿业	77	20	46	54	9	78	9985	99.925	3.66667	0.037104	0.016881	0.019491	-0.005521	-0.025744	-0.023134	23224		311	3165	4263	15485	0	389444043	321424528	2928.85	520.941	1.01938	-0.0275928	0.234284	10.0809	14	1	1	0.2911	1	0.042625	0.0035	0
	2014	南京新百	35	89	66	35	51.1335	69.4196	10160.3	100.799	6.59219	0.047006	0.0227	0.022353	0.015152	-0.009154	-0.009501	7104			1054	1680	4370	0	8.85335e+07	1.44461e+08	-7872.71	118.457	1.59966	2.45357	0.7238	7.629	22	0	1	0.2198	0	0.031854	0.0013	0
	2014	天齐锂业	38	90	61	51	21.1587	71.4286	13714.5	117.109	4.43121	0.072114	0.062416	0.190849	0.153624	0.143926	0.272359	965			134	150	681	0	5.37647e+07	1.43211e+07	40874.2	485.52	1.29948	0.0891648	0.1461	6.78672	19	0	0	0.6375	0	-0.08151	0.0112	0
	2014	泛海控股	68	25	57	29	60.9572	16.9643	978.73	31.2847	8.17976	0.029818	0.025009	0.021363	-0.003082	-0.007891	-0.011537	6295		662	2657			2976	2.91462e+08	1.19118e+08	27378	786.364	2.766	0.673757	0.2972	8.23244	25	0	1	0.7367	0	0.0329	0.0862	1
	2014	恒立液压	35	67	66	65	82.8715	40.4018	5745.06	75.7962	8.37889	0.02256	0.013843	0.013612	-0.035327	-0.044044	-0.044275	2151		35	387	1210	519	0	4.02565e+07	3.51892e+07	2355.8	78.6542	1.9749	0.0361272	0.159926	7.6382	9	0	1	0.42	0	0.057887	0.0634	1
	2014	星宇股份	11	55	79	70	60.4534	62.7232	9959.21	99.7958	5.36277	0.090724	0.089457	0.079599	0.006757	0.00549	-0.004368	2874		55	359	618	1842	0	2.2208e+07	1.56053e+07	2297.42	132.963	1.08281	0.159806	0.1594	7.81521	14	0	0	0.4333	0	0.083967	0.0345	0
	2014	建设银行	69	38	49	76	43.8287	59.1518	5949.41	77.1324	4.83008	0.014218	0.013044	0.011822	-0.000448	-0.001622	-0.002844	372321	484	25355	199154	112478	34850	0	34535000000	34080000000	1222.06	8.29929	3.29899	0.0106159	0.0686	12.817	10	0	1	0.5703	1	0.014666		0
	2014	中国石油	69	38	49	76	43.8287	59.1518	5949.41	77.1324	4.83008	0.050147	0.017654	0.012279	-0.012914	-0.045407	-0.050782	534652		16390	151888	124707	241667	0	5903000000	4836000000	1995.69	9.09002	1.84809	-0.0173338	0.1276	13.2069	15	0	1	0.8635	1	0.063061		0
	2014	珈伟股份	18	74	16	23	34.7607	69.6429	14121.2	118.833	11.7661	0.004904	0.034659	0.040217	-0.013828	0.015927	0.021485	2246		20	258	300	1668	0	9.51537e+06	6.69757e+06	1254.59	0	0.797863	0.238831	0.1438	7.50274	21	0	1	0.2039	0	0.018732	0.0432	0
	2014	大康农业	22	79	58	49	32.7456	74.5536	12769.2	113.001	1.54986	0.004789	0.000662	0.012597	0.001093	-0.003034	0.008901	1072		14	95	160	803	0	5.79059e+06	5.23021e+06	522.745	71.5332	0.757463	-0.18972	0.0868	7.18766	17	0	1	0.2837	0	0.003696		0
	2014	英飞拓	38	90	61	51	21.1587	71.4286	13714.5	117.109	4.43121	0.013348	0.024655	-0.120002	-0.012118	-0.000811	-0.145468	1473	5	128	697	299	344	0	7.61064e+07	6.75238e+07	5826.61	0	3.02105	-0.00808081	0.3211	7.30317	14	0	1	0.3583	0	0.025466	0.137	1
	2014	天山生物	38	90	61	51	21.1587	71.4286	13714.5	117.109	4.43121	0.003681	-0.062419	-0.207571	-0.017487	-0.083587	-0.228739	243		26	50	55	112	0	3.36296e+06	2.65015e+06	2933.36	99.5731	2.13169	0.146226	0.2428	5.35659	11	0	1	0.3084	0	0.021168	0.0249	0
	2014	国创高新	68	25	57	29	60.9572	16.9643	978.73	31.2847	8.17976	0.023171	0.01921	0.006059	0.012148	0.008187	-0.004964	301		28	104	86	83	0	1.31133e+06	1.24854e+06	208.612	537.53	2.69767	0.00668896	0.1262	5.70044	12	0	1	0.4486	0	0.011023	0.0315	0
	2014	上工申贝	35	67	66	65	82.8715	40.4018	5745.06	75.7962	8.37889	0.099049	0.059959	0.04857	0.039916	0.000826	-0.010563	624			113	131	380	0	7.37062e+07	4.95692e+07	38681.1	0	1.71635	-0.0016	0.081731	6.43775	21	0	1	0.2348	0	0.059133	0.0222	0
	2014	国中水务	31	71	5	29	52.8967	77.6786	12768.4	112.997	6.57078	0.04136	-0.029836	0.003574	-0.010872	-0.082068	-0.048658	1328		76	346	418	488	0	5.30004e+06	4.52285e+06	585.236	160.45	2.12952	0.193172	0.0399	7.01481	16	0	1	0.2056	0	0.052232	0.0223	0
	2014	普邦股份	68	25	57	29	60.9572	16.9643	978.73	31.2847	8.17976	0.089556	0.033406	0.015167	-0.018493	-0.074643	-0.092882	2512		46	954	786	726	0	1.33156e+07	1.00045e+07	1318.12	26.212	2.2914	0.324196	0.1903	7.54803	19	0	1	0.3435	0	0.108049	0.0341	0
	2014	上海电力	66	37	45	85	45.5919	49.1071	6296	79.3473	3.61651	0.047389	0.044895	0.030752	-0.0048	-0.007294	-0.021437	6492		151	1550	1549	3242	0	67142972	5.27471e+07	2217.48	2133.73	1.6183	-0.0271242	0.0487	8.80582	16	1	1	0.4284	1	0.052189		0
	2014	誉衡药业	40	91	62	46	25.6927	68.0804	12614.7	112.315	4.46218	0.115866	0.10589	0.08577	0.032489	0.022513	0.002393	1800		101	578	495	626	0	4.68688e+06	4.90537e+06	-121.384	11.1503	2.28333	0.908802	0.07	6.84907	14	0	1	0.4463	0	0.083377	0.0411	1
√	2013	复星医药	13	54	47	81	37.5315		11630.1	107.843	4.4937	0.087299	0.07313	0.078073	0.010339	-0.00383	0.001113	16791	80	637	3794	4368	7912	0	2.53056e+08	1.41401e+08	6649.7	60.4423	1.76571	0.169534	0.093502	9.57199	15	1	1	0.4109	0	0.07696	0.0505	1
√	2013	光迅科技	18	74	16	23	34.7607	69.6429	14121.2	118.833	11.7661	0.063381	0.046271	0.062365	-0.014092	-0.031202	-0.015108	3804		448	688	729	1939	0	5.31073e+07	4.91329e+07	1044.8	255.385	2.0489	-0.0425371	0.15326	8.28728	12	0	1	0.4824	1	0.077473	0.1003	1
√	2013	千山药机	35	67	66	65	82.8715	40.4018	5745.06	75.7962	8.37889	0.077074	0.090774	0.015495	-0.004249	0.009451	-0.065828	945			150	236	559	0	6.49415e+06	4.54196e+06	2065.81	1083.05	1.70159	0.308864	0.098413	6.58203	11	0	1	0.1375	0	0.081323	0.0439	0
√	2013	三安光电	58	17	45	69	92.9471	49.1071	3120.74	55.8636	4.17571	0.082453	0.099495	0.09247	0.004644	0.021686	0.014661	6668	35	242	1579	1822	2990	0	2.98446e+07	2.67895e+07	458.168	0	1.82603	0.192844	0.195711	8.62873	20	0	1	0.3502	0	0.077809	0.0485	0
√	2013	豪迈科技	40	91	62	46	25.6927	68.0804	12614.7	112.315	4.46218	0.13637	0.186376	0.19989	0.042897	0.092903	0.106417	5338		22	718	1044	3554	0	5.14077e+07	2.13646e+07	5628.17	185.463	0.962158	0.29626	0.197827	8.32312	18	0	1	0.299	0	0.093473	0.0356	0
2013	2013	经纬纺机	71	27	19	88	48.6146	47.5446	7730.79	87.9249	0.806791	0.103504	0.099682	0.08043	0.006592	0.00277	-0.016482	12522				5963	6559	0	1.62988e+09	1.10665e+09	41785.4	393.551	2.38101	-0.125314	0.16459	9.56913	18	1	0	0.3113	1	0.096912	0.0387	0
	2013	大族激光	13	54	47	81	37.5315		11630.1	107.843	4.4937	0.087155	0.103614	0.101007	-0.013754	0.002705	9.8e-05	8221		352	2851	2003	3015	0	3.16862e+08	3.5753e+08	-4946.85	1.35162	2.21701	0.028525	0.220046	8.98632	14	0	1	0.1802	0	0.100909	0.0692	1
	2013	泰格医药	40	91	62	46	25.6927	68.0804	12614.7	112.315	4.46218	0.122981	0.125964	0.117191	-0.024532	-0.021549	-0.030322	913		247	536	112	18	0	4.12384e+06	2.09233e+06	2225.1	878.038	4.75794	0.319364	0.870756	6.53959	9	0	1	0.2788	0	0.147513	0.0905	1
√	2013	恒顺众昇	78	14	46	48	61.9647	37.7232	1579.09	39.7378	3.38534	0.032822	0.089273	0.189454	-0.025159	0.031292	0.131473	259			83	25	151	0	1.6321e+06	1.39151e+06	928.951	55.4447	2.21236	-0.00766284	0.667954	5.56452	15	1	1	0.3371	1	0.057981	0.0417	0
	2013	中材国际	77	48	56	40	50.8816	26.1161	2302.02	47.9793	1.33372	0.003175	0.002286	0.024216	-0.034751	-0.03564	-0.01371	10369		847	3733			5789	2.51259e+08	2.74501e+08	-2241.52	61.5335	2.3727	-0.0806809	0.305237	9.3307	12	0	1	0.4246	1	0.037926	0.014	0
	2013	海陆重工	34	68	70	58	73.5516	66.0714	7170.86	84.681	10.6038	0.038307	0.021514	0.030325	-0.030518	-0.047311	-0.0385	2099		11	211	364	1513	0	4.33732e+07	2.49823e+07	8761.72	1577.21	0.790853	-0.0336096	0.111958	7.6834	13	0	1	0.2483	0	0.068825	0.0329	0
	2013	大智慧	68	25	57	29	60.9572	16.9643	978.73	31.2847	8.17976	-0.032915	0.071968	-0.144856	0.050891	0.155774	-0.06105	3800		362	2000	1251	187	0	3.4432e+07	8.39759e+06	6851.15	18.7105	3.52579	0.0963647	0.535	8.15076	13	0	1	0.5558	0	-0.083806	0.3089	1
	2013	三一重工	35	67	66	65	82.8715	40.4018	5745.06	75.7962	8.37889	0.048233	0.011917	0.002224	-0.055607	-0.091923	-0.101616	28414	48	2700	5048	5195	15423	0	335139000	333010000	74.9279	28.9294	1.85	-0.185542	0.151615	10.4599	13	0	1	0.5638	0	0.10384	0.0518	1
	2013	神州泰岳	74	20	48	8	71.5365	45.5357	1546.91	39.3307	6.48796	0.134029	0.1246	0.051344	0.008306	-0.001123	-0.074379	4492		237	2840	1199	216	0	9.22607e+07	8.83134e+07	878.73	122.091	3.48486	-0.0164222	0.695681	8.42661	12	0	1	0.1393	0	0.125723	0.1124	1
	2013	美盛文化	38	80	14	53	67.0025	68.3036	10959.7	104.689	2.38435	0.055554	0.110639	0.108286	-0.053549	0.001536	-0.000817	945	0	0	45	208	692	0	5.72311e+06	4.11311e+06	1703.7	0.204899	0.630688	0.137184	0	6.72263	11	0	0	0.4638	0	0.109103	0.0199	0
蒙发利	2013	奥佳华	100	26	50	36	40.806	57.1429	3960.33	62.9312	0.65815	0.035544	0.042554	0.050232	0.025401	0.032411	0.040089	4308		30	1059	1132	2087	0	5.90144e+07	2.48408e+07	7932.59	15.7493	1.56453	0.137876	0.188719	8.23907	17	0	1	0.3054	0	0.010143	0.0422	1
	2013	软控股份	40	91	62	46	25.6927	68.0804	12614.7	112.315	4.46218	0.019142	0.025967	0.024701	-0.016822	-0.009997	-0.011263	3638		182	977	795	1684	0	1.39179e+07	1.43174e+07	-109.803	828.673	1.91149	0.0125244	0.209731	8.18674	13	0	1	0.195	0	0.035964	0.06	1
	2013	际华集团	68	25	57	29	60.9572	16.9643	978.73	31.2847	8.17976	0.05316	0.057363	0.048958	0.001253	0.005456	-0.002949	37649		176	1776			35697	2.99725e+08	2.89354e+08	275.446	96.1523	0.700165	-0.0854568	0.050599	10.6254	4	0	0	0.6633	1	0.051907	0.0062	0
	2013	惠博普	74	20	48	8	71.5365	45.5357	1546.91	39.3307	6.48796	0.068882	0.076089	0.05746	0.002729	0.009936	-0.008693	952		59	364	162	367	0	9.07741e+06	8.85526e+06	233.356	101.413	2.36555	0.252632	0.358193	6.63332	15	0	1	0.1682	0	0.066153	0.0335	0
	2013	赛为智能	68	25	57	29	60.9572	16.9643	978.73	31.2847	8.17976	0.036343	0.062311	0.07348	-0.018169	0.007799	0.018968	379		30	153	149	47	0	2.21601e+06	1.34409e+06	2300.57	17.438	3.0343	0.699552	0.5752	5.40717	16	0	1	0.2346	0	0.054512	0.0373	0
	2013	美都能源	40	91	62	46	25.6927	68.0804	12614.7	112.315	4.46218	0.022195	0.019135	0.004782	0.002914	-0.000146	-0.014499	635		13		217	405	0	4.25364e+06	3.22005e+06	1627.7	68.8725	1.18898	0.127886	0.222047	6.33328	20	0	1	0.2179	0	0.019281		0
	2013	洛阳钼业	38	90	61	51	21.1587	71.4286	13714.5	117.109	4.43121	0.057634	0.072074	0.02386	-0.008589	0.005851	-0.042363	8427			562	2211	5654	0	1.46915e+08	1.20121e+08	3179.45	53.0157	1.18726	0.0353852	0.077489	9.00442	14	0	1	0.35	0	0.066223	0.0187	0
	2013	华斯股份	18	74	16	23	34.7607	69.6429	14121.2	118.833	11.7661	0.06471	0.05395	0.005956	-0.002044	-0.012804	-0.060798	938		4	148	173	613	0	8.22529e+06	7.97733e+06	264.353	7.72824	1.03412	0.0184582	0.38806	6.82546	13	0	1	0.4229	0	0.066754	0.0376	0
	2013	亚玛顿	40	91	62	46	25.6927	68.0804	12614.7	112.315	4.46218	0.027445	0.015466	0.020711	-0.006662	-0.018641	-0.013396	1306			99	636	571	0	2.80141e+06	301307	1914.32	94.6398	1.91577	0.0251177	0.101838	7.14992	7	0	1	0.45	0	0.034107	0.0337	0
	2013	中集集团	35	67	66	65	82.8715	40.4018	5745.06	75.7962	8.37889	0.038857	0.037834	0.023357	0.008541	0.007518	-0.006959	57686	34	907	7474	7367	41904	0	2176741000	2019563000	2724.72	226.883	0.904171	-0.0145041	0.049596	10.9774	33	0	1	0.5373	0	0.030316	0.0087	0
	2013	中利集团	74	20	48	8	71.5365	45.5357	1546.91	39.3307	6.48796	0.018828	0.015439	0.027364	-0.011994	-0.015383	-0.003458	4742		78	544	695	3425	0	6.12547e+07	4.288e+07	3874.9	49.8858	0.883593	0.0484192	0.143821	8.41693	17	1	1	0.5458	0	0.030822	0.0117	0
	2013	新大洲A	50	76	70	75	61.461	29.6875	6761.59	82.2289	9.35808	0.052231	0.024728	0.007513	0.013245	-0.014258	-0.031473	4718		19	181	453	4065	0	6.10134e+07	4.95351e+07	2432.88	1332.38	0.377702	-0.0150313	0.04769	8.47429	21	0	1	0.1216	0	0.038986		0
	2013	襄阳轴承	68	60	64	93	37.7834	29.2411	8166.74	90.37	7.67074	0.002386	0.003503	-0.032262	-0.002326	-0.001209	-0.036974	2358		12	187	358	1801	0	3.38592e+07	9.91954e+06	10152.5	297.882	0.661578	-0.0215768	0.050466	7.78738	20	0	1	0.2742	1	0.004712	0.0433	1
	2013	雅化集团	22	79	58	49	32.7456	74.5536	12769.2	113.001	1.54986	0.092076	0.087207	0.044036	-0.006162	-0.011031	-0.054202	2785			279	460	2046	0	5.15276e+07	4.50992e+07	2308.21	840.241	1.09659	4.02708	0.166966	6.31716	12	0	0	0.2151	0	0.098238	0.0353	0
	2013	全新好	64	27	41	52	32	40	4695	68.5201	8.33333	0.026024	-0.049883	0.0228	0.018328	-0.057579	0.015104	674			52	127	495	0	2.37529e+06	2.35159e+06	35.1528	0	1.02819	-0.115486	0.083086	6.63595	30	0	0	0.1741	0	0.007696		0
	2013	海航控股	68	25	57	29	60.9572	16.9643	978.73	31.2847	8.17976	0.021511	0.023463	0.026336	-0.000843	0.001109	0.003982	10347		238	5120	3614	1375	0	276095000	198248000	7523.63	288.973	2.86189	0.0919164	0.23601	9.15652	20	0	1	0.2818	1	0.022354		0
	2013	金发科技	77	48	56	40	50.8816	26.1161	2302.02	47.9793	1.33372	0.05776	0.035687	0.048654	-0.010076	-0.032149	-0.019182	4954	116	340	851	478	3169	0	6.30357e+07	5.52565e+07	1570.29	328.542	1.61647	0.0864035	0.1304	8.42508	20	0	1	0.1713	0	0.067836	0.0402	0
	2013	通源石油	40	91	62	46	25.6927	68.0804	12614.7	112.315	4.46218	0.021773	0.018356	-0.020696	-0.019895	-0.023312	-0.062364	402	2	19	115	148	118	0	3.3901e+06	2.7861e+06	1502.48	1550.69	2.29851	-0.0821918	0.079602	6.08222	18	0	1	0.233	0	0.041668	0.0431	0
	2013	海南海药	68	25	57	29	60.9572	16.9643	978.73	31.2847	8.17976	0.032654	0.047755	0.046214	-0.000446	0.014655	0.013114	1514	3	30	207	222	1052	0	5.18057e+06	3.26096e+06	1267.91	180.931	1.01453	0.0405498	0.169089	7.28276	21	0	1	0.2168	0	0.0331		0
	2013	三五互联	40	91	62	46	25.6927	68.0804	12614.7	112.315	4.46218	0.018136	0.003743	-0.081459	0.035345	0.020952	-0.06425	1469	1	14	535			919	1.27665e+07	1.19798e+07	535.568	2.65856	1.85126	-0.22968	0.17563	7.55329	9	0	1	0.4533	0	-0.017209	0.1028	1
√	2012	浙江龙盛	74	20	48	8	71.5365	45.5357	1546.91	39.3307	6.48796	0.047066	0.080977	0.133704	-0.006418	0.027493	0.08022	9169				2538	6631	0	2.29473e+08	1.48102e+08	8874.66	38.1605	1.38401	0.270825	0.121278	8.88392	14	0	1	0.1327	0	0.053484	0.0316	0
√	2012	二六三	39	80	52	48	36.0202	68.3036	10362.8	101.798	2.88729	0.193518	0.087143	0.090005	0.132336	0.025961	0.028823	1165		94	577	370	124	0	1.41207e+07	1.03357e+07	3248.87	29.9071	3.2618	1.50538	0.514	6.14204	13	0	0	0.2072	0	0.061182	0.1052	1
√	2012	天顺风能	18	74	16	23	34.7607	69.6429	14121.2	118.833	11.7661	0.073095	0.065576	0.059268	0.025391	0.017872	0.011564	560		17	112	218	213	0	7.19844e+06	0	12854.4	72.3572	1.82143	-0.22865	0.24	6.58755	7	0	1	0.375	0	0.047704	0.0336	0
√	2012	三一重工	35	67	66	65	82.8715	40.4018	5745.06	75.7962	8.37889	0.10384	0.048233	0.011917	-0.122702	-0.178309	-0.214625	34887	50	4083	5960	7023	17771	0	333010000	3.09398e+08	676.804	192.421	2.03371	-0.326857	0.157222	10.8557	12	0	1	0.5638	0	0.226542	0.0544	1
	2012	乐金健康	35	67	66	65	82.8715	40.4018	5745.06	75.7962	8.37889	0.03171	0.025132	0.026772	-0.076044	-0.082622	-0.080982	597			72	266	259	0	3.69549e+06	2.42493e+06	2128.24	117.609	2.0603	0.233471	0.2261	6.18208	17	0	1	0.3062	0	0.107754	0.0352	0
	2012	天业通联	50	76	70	75	61.461	29.6875	6761.59	82.2289	9.35808	-0.144755	-0.224596	0.006549	-0.154484	-0.234325	-0.00318	1096	0	40	260	278	518	0	3.52537e+06	3.31206e+06	194.631	894.203	1.74818	-0.325538	0.1807	7.39326	12	0	1	0.1482	0	0.009729	0.0455	0
	2012	海默科技	40	91	62	46	25.6927	68.0804	12614.7	112.315	4.46218	0.009063	0.033496	0.033872	-0.019624	0.004809	0.005185	493	0	23	137			333	3.57251e+06	2.2914e+06	2598.59	105.897	1.82252	0.437318	0.1298	5.83773	12	0	1	0.2304	0	0.028687	0.0517	1
	2012	金螳螂	40	91	62	46	25.6927	68.0804	12614.7	112.315	4.46218	0.10597	0.101786	0.095967	-0.01978	-0.023964	-0.029783	7810		85	3398	3263	0	1064	6.62733e+08	3.64033e+08	38245.8	8.6285	2.663	0.693408	0.4303	8.43642	19	0	1	0.2813	0	0.12575	0.0278	0
	2012	海特高新	74	20	48	8	71.5365	45.5357	1546.91	39.3307	6.48796	0.048766	0.058956	0.055995	0.008252	0.018442	0.015481	564	0	23		395	112	34	3.75611e+06	1.07608e+06	4751.82	56.3198	2.4273	0	0.1	6.33505	20	0	0	0.2776	0	0.040514	0.0642	1
	2012	漫步者	54	46	95	92	87.9093	41.7411	6352.57	79.703	18.4417	0.056484	0.048108	0.050895	-0.001874	-0.01025	-0.007463	2981			119	179	566	2117	2.28094e+07	2.04709e+07	784.484	547	0.419658	0.107767	0.13	7.89767	11	1	1	0.3266	0	0.058358	0.0489	0
	2012	国联水产	40	91	62	46	25.6927	68.0804	12614.7	112.315	4.46218	-0.108094	0.024295	0.085002	-0.113746	0.018643	0.07935	3568		14	181	228	0	3145	1.21821e+07	9.8165e+06	662.991	208.38	0.362108	0.322951	0.04	7.8999	11	0	1	0.4526	0	0.005652	0.0214	0
√	2011	四维图新	38	80	14	53	67.0025	68.3036	10959.7	104.689	2.38435	0.124838	0.057077	0.044258	-0.051428	-0.119189	-0.132008	2386		253	945			1188	6.2225e+07	4.59873e+07	6805.41	1533.49	2.68148	0.317504	0.5826	7.50163	9	0	1	0.2357	0	0.176266	0.4107	1
	2011	上海医药	35	89	66	35	51.1335	69.4196	10160.3	100.799	6.59219	0.064508	0.049841	0.048922	-0.032108	-0.046775	-0.047694	37249	54	535	4839	9348	13599	8874	331375573	3.36141e+08	-127.929	80.4507	1.14806	0.182771	0.0937	10.3575	17	0	1	0.3991	1	0.096616	0.0445	0
	2011	时代新材	38	90	61	51	21.1587	71.4286	13714.5	117.109	4.43121	0.071384	0.039583	0.025139	-0.016838	-0.048639	-0.063083	2453	33	220	881	458	861	0	1.41936e+07	5.9771e+06	3349.56	378.196	2.63514	0.134598	0.2287	7.67879	13	0	1	0.1987	1	0.088222		1
√	2011	卧龙电气	11	55	79	70	60.4534	62.7232	9959.21	99.7958	5.36277	0.029319	0.028263	0.059513	-0.043058	-0.044114	-0.012864	5459	3	26		1432	1182	2816	2.8254e+07	1.83257e+07	1818.72	0	0.829456	0.0118628	0.0600843	8.59323	16	0	1	0.2564	0	0.072377		1
	2011	光明乳业	22	79	58	49	32.7456	74.5536	12769.2	113.001	1.54986	0.040558	0.040074	0.045392	-0.004541	-0.005025	0.000293	2594				1207	1387	0	118160027	100406630	6844.02	536.153	2.32652	-0.0342517	0.0948	7.89581	15	0	1	0.350268	1	0.045099		0
	2011	福瑞股份	68	71	43	86	63.4761	47.7679	7528.29	86.7657	12.2073	0.062875	0.040879	0.001766	-0.026858	-0.048854	-0.087967	416				325	91	0	1.01687e+07	420375	23433.6	1956.92	3.90625	0.355049	0.1202	5.72685	13	0	1	0.1621	0	0.089733	0.0568	1
	2011	美的集团	69	38	49	76	43.8287	59.1518	5949.41	77.1324	4.83008	0.078185	0.068097	0.089857	-0.021519	-0.031607	-0.009847	66497	32	479	7207	46186	12593	0	1085563210	1269210250	-2761.73	58.0374	1.88412	-0.326108	0.0561679	11.4996	11	1	1	0.84	0	0.099704		0
	2011	华邦健康	69	38	49	76	43.8287	59.1518	5949.41	77.1324	4.83008	0.111193	0.073343	0.046719	0.003107	-0.034743	-0.061367	985			484	365	0	145	2.35932e+07	1.03503e+07	13444.5	1340.4	4.0599	0.0718172	0.0883	6.82329	19	0	1	0.1717	0	0.108086	0.0363	0
	2011	海能达	35	67	66	65	82.8715	40.4018	5745.06	75.7962	8.37889	0.085518	0.01377	0.04525	-0.036266	-0.108014	-0.076534	2422		207	1095	294	0	826	3.64839e+07	3.10715e+07	2234.72	14.6712	2.73493	0.0831843	0.3745	7.71244	18	0	1	0.5951	0	0.121784	0.1218	1
	2011	科力远	54	46	95	92	87.9093	41.7411	6352.57	79.703	18.4417	0.001212	-0.027668	0.014066	-0.008744	-0.037624	0.00411	2493			265	353	1139	736	2.24231e+07	1.73699e+06	8297.69	0	1.06258	0.00727273	0.0947	7.814	13	0	1	0.2055	0	0.009956	0.00872535	0
	2011	天宝食品	54	46	95	92	87.9093	41.7411	6352.57	79.703	18.4417	0.092046	0.057098	0.041386	-0.00928	-0.044228	-0.05994	2354		7	66	95	0	2186	1.5772e+07	7.4605e+06	3530.79	0	0.216653	0.083295	0.0242	7.68386	14	0	1	0.3789	0	0.101326	0.0032	0
	2011	巨轮智能	35	67	66	65	82.8715	40.4018	5745.06	75.7962	8.37889	0.069334	0.043914	0.060857	0.00024	-0.02518	-0.008237	1896		40	649	657	518	32	5.63506e+06	4.0761e+06	822.234	0	2.23101	-0.0356053	0.2405	7.58376	10	0	1	0.2135	0	0.069094	0.037	0
	2010	飞亚达A	34	68	70	58	73.5516	66.0714	7170.86	84.681	10.6038	0.047478	0.059734	0.037174	-0.000244	0.012012	-0.010548	3266		30	493	774	1969		1.99809e+07	1.55034e+07	1370.94	17.0519	1.15126	0.372846	0.057869	7.77444	20	0	1	0.4469	1	0.047722		0
	2010	振华重工	40	91	62	46	25.6927	68.0804	12614.7	112.315	4.46218	-0.01479	0.000664	-0.024198	-0.02968	-0.014226	-0.039088	4782	7	360	1830	1923	662		43933114	194829166	-31555	1343.6	2.94898	-0.0353036	0.586993	8.50856	18	0	1	0.2871	1	0.01489		1
	2010	上港集团	65	75	54	94	81.864	56.6964	8585.44	92.6576	20.0934	0.102329	0.077675	0.068552	0.024849	0.000195	-0.008928	22322		154	1960	2742	1407	1426	5.37306e+08	5.88346e+08	-2286.55	979.079	0.652092	-0.0496828	0.0871338	10.0643	7	0	1	0.4423	1	0.07748		0
	2010	美的集团					6.80101	4.24107	18878.3	137.398	45.479	0.099704	0.078185	0.068097	0.024343	0.002824	-0.007264	98676	30	428	7240	17337	49168	24473	1269210250	8.16529e+08	4587.55	15.8918	0.68201	0.654139	0.0325915	10.9963	10	1	1	0.75	0	0.075361		0
√	2009	东软集团	33	63	26	59	38.2872	57.3661	9985.24	99.9262	4.89113	0.110333	0.077641	0.057297	-0.001219	-0.033911	-0.054255	15760		1846	12137	1601	176	0	183095407	153550020	1874.71	37.8859	4.22069	0.13512	0.83566	9.53849	18	0	1	0.176248	0	0.111552		1
	2009	中金岭南	38	90	61	51	21.1587	71.4286	13714.5	117.109	4.43121	0.053104	0.072469	0.07644	0.009106	0.028471	0.032442	10209	7	196	1183	1437	6530	856	2.15922e+08	1.48797e+08	6575.01	0	0.904104	0.133703	0.224214	9.10554	25	0	1	0.3173	1	0.043998		0
	2009	五矿发展					34	63	16386	128.008	2.5	0.002901	0.003606	0.01202	-0.023711	-0.023006	-0.014592	7365		207	1877	2011	3270	0	2.29082e+08	2.85506e+08	-7661.08	363.17	1.79036	-0.270936	0.18864	9.22049	12	0	1	0.635	1	0.026612		0
	2009	苏宁易购	54	46	95	92	87.9093	41.7411	6352.57	79.703	18.4417	0.104023	10.0296	0.94239	-0.015398	9.91021	0.822969	5383			1913	1469	1357	644	139530000	134085000	1011.52	479.472	2.95096	0.101719	0.3502	8.49413	13	0	1	0.2861	0	0.119421		0
√	2008	金风科技	35	67	65	65	82.8715	40.4018	5746.06	75.8028	8.21222	0.122937	0.137244	0.111019	-0.067344	-0.053037	-0.079262	1557		171	697	434		255	7.62541e+07	6.81658e+07	5194.83	3726.06	3.22672	0.846975	0.206166	6.73697	10	0	1	0.1827	0	0.190281		1
												0.193518	10.0296	0.94239	0.156035	9.91021	0.822969										333814	12061.2	5.05402	11.4699	0.9377	13.2069	33			0.8635		0.382664
												-0.144755	-0.224596	-0.207571	-0.226988	-0.392418	-0.349752										-167280	0	0.216653	-0.949254	0	4.99043	4			0.0731		-0.135677

## Sheet: 样本附录
并购时间	主并企业	并购对象	并购对象所在地
2015	均胜电子	Quin GmbH	德国
2015	金达威	Doctor’s Best Holdings, Inc.	美国
2015	华天科技	FlipChip International, LLC	美国
2015	长电科技	STATS ChipPAC Ltd.	美国
2015	宏图高科	万威国际 IDT INTERNATIONAL LIMITED	香港
2015	得润电子	Meta System S.p.A.	意大利
2015	纳思达	Static Control Components Inc	美国
2015	博彦科技	Piraeus Data LLC	美国
2015	泰格医药	DreamCIS Inc	韩国南部
2015	雪迪龙	Kore Technology Limited	英国
2015	和邦生物	S.T.K. Stockton Group Ltd.	以色列
2015	创维数字	Strong Media Group Limited	英国
2015	海普瑞	Cantex Pharmaceuticals, Inc	美国
2015	石基信息	SnapShot	奥地利
2015	江河集团	Vision Eye Institute Limited	澳大利亚
2015	深圳能源	CPT公司	香港
2015	雪人股份	Svenska Rotor Maskiner AB（SRM），Opcon Energy Systems AB（OES）	瑞典
2015	信威集团	Ukraine LLC	乌克兰
2015	兴森科技	Fineline	新加坡
2015	中鼎股份	WEGU	德国
2015	金风科技	WRWF	澳大利亚
2015	金智科技	Bul-Group	保加利亚
2015	飞马国际	KYEN	新加坡
2015	中国交建	John Holland Group Pty Ltd	澳大利亚
2015	普利特	WPR Holdings LLC	美国
2015	旗滨集团	泰特博智慧材料股份有限公司	台湾
2015	华昌达	Dearborn Mid-West Company, LLC	美国
2015	凌云股份	Waldaschaff Automotive GmbH	德国
2015	宁波华翔	HIB Trim	德国
2015	恒泰艾普	Range Resources Drilling Services Limited	特立尼达和多巴哥
2015	东方国信	Cotopaxi Limited	英国
2015	首创股份	BCG NZ	新西兰
2015	蓝色光标	Vision7 International Inc	加拿大
2015	摩登大道	Dirk Bikkembergs	意大利
2015	苏宁环球	REDROVER	韩国南部
2015	万达电影	HG Holdco	澳大利亚
2015	青青稞酒	Maxville Lake Winery, Inc.	美国
2015	新国都	ExaDigm,Inc	美国
2015	海信电器	Sharp Electrónica México S.A. de C.V	墨西哥
2015	富邦股份	Holland Novochem	荷兰
2015	奥特佳	AITS US INC.、AIR INTERNATIONALTH..	美国
2015	中洲控股	Ever Reality Limited	英国
2015	星辉娱乐	REIAL CLUB DEPORTIU ESPANYOL DE BARCELONA, S.A.D.	西班牙
2015	巴安水务	KWI Corporate Verwaltungs GmbH	奥地利
2015	张裕A	Dicot Partners, S.L爱欧公爵	西班牙
2015	双箭股份	International Conveyor Products Pty Limited	澳大利亚
2014	东方精工	佛斯伯Fosber S.p.A	意大利
2014	立讯精密	SUK Kunststofftechnik GmbH	德国
2014	时代新材	BOGE采埃孚集团	德国
2014	东山精密	Mutto Optronics Group Limited	香港
2014	卓翼科技	Double Power	美国
2014	博彦科技	TPG Consulting	美国
2014	欧菲科技	美国Tessera旗下全资子公司DOC公司的MEMS技术相关资产	美国
2014	均胜电子	IMA Automation	德国
2014	先锋新材	Kresta Holdings Limited	澳大利亚
2014	佳士科技	艾尔克莱福特技术有限责任公司	德国
2014	安洁科技	Supernova Holdings (Singapore) Pte. Ltd.	新加坡
2014	汉缆股份	QINGDAO HANHE CABLE COMPANY(AUST) PTY LTD	澳大利亚
2014	中联重科	M-TEC MATHIS TECHNIK GMBH	瑞士
2014	探路者	Asiatravel.com	新加坡
2014	恒顺众昇	Madani	印度尼西亚
2014	数码科技	LARCAN	美国
2014	先河环保	COOPER ENVIRONMENTAL SERVICES, LLC	美国
2014	宝莫股份	Rally Canada Resources	加拿大
2014	紫金矿业	La Compagnie Minière de Musonoie Global SAS	西非
2014	南京新百	Highland Group Holdings Limited	英国
2014	天齐锂业	文菲尔德Windfield Holdings Pty Ltd	澳大利亚
2014	泛海控股	和记港陆	香港
2014	恒立液压	WACO	德国
2014	星宇股份	neue I&T GmbH	奥地利
2014	建设银行	巴西BIC银行	巴西
2014	中国石油	秘鲁能源公司	巴西
2014	珈伟股份	Lion & Dolphin A/S	丹麦
2014	大康农业	DAIRY 公司	新西兰
2014	英飞拓	Swann Communications Pty Ltd	澳大利亚
2014	天山生物	明加哈农业	澳大利亚
2014	国创高新	加皇投资	香港
2014	上工申贝	DA	德国
2014	国中水务	Josab International AB	瑞典
2014	普邦股份	泛亚国际	香港
2014	上海电力	EMBA Electricity Production Inc	土耳其
2014	誉衡药业	坎伯兰新兴技术公司	美国
2013	复星医药	Alma Lasers Ltd.	以色列
2013	光迅科技	Ignis Phototonyx A/S	丹麦
2013	千山药机	R+E Automationstechnik GmbH	德国
2013	三安光电	璨圆光电	台湾
2013	豪迈科技	GMS公司	美国
2013	经纬纺机	斯洛文尼亚DURABUS公司	斯洛文尼亚
2013	大族激光	Nextec Technologies (2001) Ltd	以色列
2013	泰格医药	BDM Consulting, Inc	美国
2013	恒顺众昇	PT IRONMAN ROYALE INDONESIA	印度尼西亚
2013	中材国际	LNV Technology Private Limited	印度
2013	海陆重工	Raschka	瑞士
2013	大智慧	艾雅斯	香港
2013	三一重工	CP Machinery	德国
2013	神州泰岳	Bridge Minds Consulting Pte Ltd	新加坡
2013	美盛文化	Agenturen en Handelsmij Scheepers	荷兰
2013	奥佳华	OGAWA	马来西亚
2013	软控股份	TMSI LLC	美国
2013	际华集团	胜裕贸易	香港
2013	惠博普	Dart Energy (FLG) Pte. Ltd	新加坡
2013	赛为智能	香港中创	香港
2013	美都能源	Woodbine Acquisition	美国
2013	洛阳钼业	Northparkes Joint	澳大利亚
2013	华斯股份	7个农场	丹麦
2013	亚玛顿	SolarMax	美国
2013	中集集团	Ziegler	德国
2013	中利集团	stargazer	新加坡
2013	新大洲A	Sanlonrenzo	意大利
2013	襄阳轴承	克拉希尼克轴承	波兰
2013	雅化集团	红牛公司	新西兰
2013	海航控股	香港国际租赁	香港
2013	金发科技	Hydro	印度
2013	通源石油	Tong Well Service LLC	美国
2013	海南海药	中国抗体	香港
2013	三五互联	美国 Amimon, Inc.公司	美国
2012	浙江龙盛	德司达全球控股（新加坡）有限公司	新加坡
2012	二六三	iTalk66.67%股权,DTMI100%股权,iTalkBB Canada100%股权,iTalkBB Australia100%股权	加拿大
2012	天顺风能	V arde	丹麦
2012	三一重工	普茨迈斯特公司	德国
2012	乐金健康	Saunalux公司	德国
2012	天业通联	SELI	意大利
2012	海默科技	哥伦比亚与OIL FIELD SERVICES & SUPPLIES S.A.S公司	美国
2012	金螳螂	HBA International	美国
2012	海特高新	AVIATION SAFETY AND TRAININGPTE.LTD.	新加坡
2012	漫步者	STAX Ltd.	日本
2012	国联水产	SUNNYVALE SEAFOOD	美国
2011	四维图新	Mapscape公司	荷兰
2011	上海医药	Mergen Biotech Limited	英国
2011	时代新材	代尔克公司	澳大利亚
2011	卧龙电气	ATB	奥地利
2011	光明乳业	新莱特	新西兰
2011	福瑞股份	Echosens SA 100%	法国
2011	美的集团	开利拉美	巴西
2011	华邦健康	CCAB Agro S.A	巴西
2011	海能达	Rohde & Schwarz Professional Mobile Radio GmbH	德国
2011	科力远	Energy 株式会社	日本
2011	天宝食品	HOKUDAI 公司	日本
2011	巨轮智能	德国欧吉索机床有限公司	德国
2010	飞亚达A	Montres Chouriet SA	瑞士
2010	上港集团	APM码头泽布吕赫公司股权	比利时
2010	美的集团	miraco	埃及
2009	东软集团	Sesca	芬兰
2009	中金岭南	佩利雅矿业公司	澳大利亚
2009	五矿发展	Townlands	南非
2009	苏宁易购	LAOX 株式会社	日本
2008	金风科技	VENSYS能源有限公司	德国

## Sheet: 总-清后-未标准化
主并企业	并购时间	pdi	idv	mas	uai	ltowvs	ivr	文化差异	文化差异（差值的平方和开根号）	CULD	Y0	Y1	Y2	Y01	Y11	Y21	并购当年员工总数	博士人数 2015-12-31	硕士人数 2015-12-31	本科人数 2015-12-31	专科人数 2015-12-31	高中及以下人数 2015-12-31	其他学历人数 2015-12-31	应付职工薪酬（期末余额）	应付职工薪酬（期初余额）		WAGE	TRA	EDU	EF	TSRA	LNSI	AGE	EXP	INDUS	FH	GSTYP	PIMAP	研发支出/营业收入	是否高科技
均胜电子	2015	35	67	66	65	82.8715	40.4018	5745.06	75.7962	8.37889	0.047222	0.027768	0.020462	-0.01102	-0.030474	-0.03778	9127		512	1159	1796	0	5660	1.67014e+08	1.51111e+08	-1742.42	1742.42	0.368412	1.35028	0.428549	0.1802	8.76233	23	1	1	0.604	0	0.058242	0.0656829	1
金达威	2015	40	91	62	46	25.6927	68.0804	12614.7	112.315	4.46218	0.05066	0.102166	0.144749	-0.079774	-0.028268	0.014315	1794			334	359	1101	0	6.55481e+07	1.85075e+07	-26221.1	26221.1	35.0295	1.71739	0.22541	0.1193	7.28893	18	0	1	0.35	0	0.130434	0.0282	0
华天科技	2015	40	91	62	46	25.6927	68.0804	12614.7	112.315	4.46218	0.058491	0.056053	0.06419	-0.020756	-0.023194	-0.015057	9616		78	1135	1837	6566	0	7.78298e+07	6.08925e+07	-1761.37	1761.37	26.831	0.919093	0.253226	0.2653	8.94546	12	0	1	0.3225	0	0.079247	0.0638	1
长电科技	2015	40	91	62	46	25.6927	68.0804	12614.7	112.315	4.46218	-0.008688	-0.011438	0.002434	-0.031275	-0.034025	-0.020153	21197		1544	2987	3755	0	12911	3.69328e+08	1.33206e+08	-11139.4	11139.4	13.978	1.50068	0.677243	0.2415	9.44446	17	0	1	0.1411	0	0.022587	0.0458	0
宏图高科	2015	68	25	57	29	60.9572	16.9643	978.73	31.2847	8.17976	0.022556	0.023093	0.028604	-0.002284	-0.001747	0.003764	8698		91	3242	2302	1147	1916	4.4955e+07	1.8172e+07	-3079.21	3079.21	67.8804	2.10393	0.1694	0.0759	8.91436	17	0	1	0.2167	0	0.02484	0.0180825	0
得润电子	2015	50	76	70	75	61.461	29.6875	6761.59	82.2289	9.35808	0.013823	-0.002159	0.017797	-0.013965	-0.029947	-0.009991	8374			736	1595	6043	0	7.29802e+07	3.91294e+07	-4042.37	4042.37	0.00836757	1.09876	0.155832	0.0849	8.88807	23	1	1	0.3372	0	0.027788	0.0473	0
纳思达	2015	40	91	62	46	25.6927	68.0804	12614.7	112.315	4.46218	0.155676	-0.009754	0.032912	-0.226988	-0.392418	-0.349752	5387		107	653	1861	2766	0	6.45648e+07	1.26703e+07	-9633.28	9633.28	50.5515	1.33469	11.4699	0.171	6.06843	24	1	1	0.66	0	0.382664	0.0617	1
博彦科技	2015	40	91	62	46	25.6927	68.0804	12614.7	112.315	4.46218	0.08089	0.045875	0.079072	-0.005875	-0.04089	-0.007693	7967		361	5403	1998	205	0	1.40934e+08	1.12561e+08	-3561.23	3561.23	5.83372	3.57675	0.0559311	0.9335	8.92864	20	1	1	0.1052	0	0.086765	0.0799	1
泰格医药	2015	60	18	39	85	100	29.4643	4356.86	66.0065	4.24405	0.117191	0.078423	0.111253	-0.008773	-0.047541	-0.014711	1845		570	1029	203	43	0	2.21743e+07	1.08773e+07	-6123.04	6123.04	25.1909	4.92249	0.277701	0.8558	7.27517	11	0	1	0.277	0	0.125964	0.0288	0
雪迪龙	2015	35	89	66	35	51.1335	69.4196	10160.3	100.799	6.59219	0.152916	0.102482	0.10196	0.018957	-0.031477	-0.031999	1175	5	52	549			569	2.48669e+07	2.22749e+07	-2205.95	2205.95	62.1894	2.49915	0.192893	0.6442	6.89264	14	0	1	0.6667	0	0.133959	0.0548	1
和邦生物	2015	13	54	47	81	37.5315		11630.1	107.843	4.4937	0.023486	0.02665	0.038806	-0.06782	-0.064656	-0.0525	4363			925			3438	3.45218e+07	3.88828e+07	999.554	-999.554	245.691	1.66606	0.0292522	0.1288	8.35208	13	0	1	0.5316	0	0.091306	0.0015	0
创维数字	2015	35	89	66	35	51.1335	69.4196	10160.3	100.799	6.59219	0.089901	0.088952	0.013454	-0.06405	-0.064999	-0.140497	3168	8	123	983	445	1609	0	8.10216e+07	6.64873e+07	-4587.83	4587.83	15.4629	1.8529	0.162996	0.2528	7.90986	26	0	1	0.5854	0	0.153951	0.0464	0
海普瑞	2015	40	91	62	46	25.6927	68.0804	12614.7	112.315	4.46218	0.051412	0.030788	0.009056	0.014566	-0.006058	-0.02779	1636			574	325		737	5.91644e+07	4.57527e+07	-8197.87	8197.87	4.05218	2.7011	0.611823	0.4786	6.92264	17	1	1	0.3694	0	0.036846	0.0463	0
石基信息	2015	11	55	79	70	60.4534	62.7232	9959.21	99.7958	5.36277	0.096216	0.071607	0.066169	-0.066453	-0.091062	-0.0965	1801		47	908	715	131	0	3.21858e+07	2.96288e+07	-1419.81	1419.81	736.683	3.01943	0.0458769	0.6935	7.45124	17	1	1	0.63	0	0.162669	0.0484	0
江河集团	2015	38	90	61	51	21.1587	71.4286	13714.5	117.109	4.43121	0.016343	0.01967	0.023922	-0.005332	-0.002005	0.002247	6153	1	97	3179			2876	2.00426e+08	1.65498e+08	-5676.43	5676.43	7.24693	2.42776	-0.191989	0.5602	8.93788	16	1	1	0.2735	0	0.021675	0.0279	0
深圳能源	2015	68	25	57	29	60.9572	16.9643	978.73	31.2847	8.17976	0.042643	0.023655	0.012239	-0.022398	-0.041386	-0.052802	4805	18	276	2129			2382	5.93532e+08	5.78118e+08	-3208.04	3208.04	1788.88	2.50968	0.290973	0.4179	8.22202	22	1	1	0.4782	1	0.065041	0.003	0
雪人股份	2015	31	71	5	29	52.8967	77.6786	12768.4	112.997	6.57078	0.006765	0.010189	-0.018689	0.012032	0.015456	-0.013422	1298		18	268	383	629	0	1.57165e+07	1.52523e+07	-357.626	357.626	94.0534	1.52696	-0.0262566	0.2666	7.19519	15	0	1	0.3069	0	-0.005267	0.0862	1
信威集团	2015					86.398	14.2857	12150.7	110.23	0.65815	0.1288	0.080854	-0.081223	-0.129029	-0.176975	-0.339052	2080	17	483	988	345	0	247	1.75121e+07	1.40774e+07	-1651.32	1651.32	672.287	4.15481	0.0348259	0.3851	7.60589	15	0	1	0.3458	0	0.257829	0.0839	1
兴森科技	2015	74	20	48	8	71.5365	45.5357	1546.91	39.3307	6.48796	0.048577	0.055576	0.044132	-0.002566	0.004433	-0.007011	4419			804	828	2787	0	5.02491e+07	2.93254e+07	-4734.93	4734.93	17.5944	1.65377	0.0179682	0.2464	8.37586	16	0	1	0.2274	0	0.051143	0.0658	1
中鼎股份	2015	35	67	66	65	82.8715	40.4018	5745.06	75.7962	8.37889	0.116292	0.096067	0.084778	-0.006549	-0.026774	-0.038063	13303			1587	2945	8771	0	2.2151e+08	2.03295e+08	-1369.23	1369.23	529.05	1.37991	0.0839241	0.3102	9.41516	17	1	1	0.5085	0	0.122841	0.0381	0
金风科技	2015	38	90	61	51	21.1587	71.4286	13714.5	117.109	4.43121	0.058473	0.053085	0.045893	0.01222	0.006832	-0.00036	6526		854	2832	1892	0	948	6.06536e+08	3.41741e+08	-40575.3	40575.3	34.6965	3.36255	0.304678	0.211	8.51759	17	1	1	0.185	0	0.046253	0.0519	1
金智科技	2015	70	30	40	85	69.0176	15.8482	4290.82	65.5043	0.644308	0.064781	0.044285	0.03719	-0.007657	-0.028153	-0.035248	1306		163	740			403	3.88364e+06	2.32272e+06	-1195.19	1195.19	1168.56	3.41922	0.12103	0.5888	7.06048	20	0	1	0.4663	0	0.072438	0.086	1
飞马国际	2015	74	20	48	8	71.5365	45.5357	1546.91	39.3307	6.48796	0.009307	0.078822	0.015433	-0.000655	0.06886	0.005471	495		96	153	106	140	0	7.45474e+06	3.23246e+06	-8529.85	8529.85	0	3.21616	0.447368	0.2424	5.83481	17	0	1	0.6275	0	0.009962	0.0004	0
中国交建	2015	38	90	61	51	21.1587	71.4286	13714.5	117.109	4.43121	0.023185	0.022476	0.025814	-0.000783	-0.001492	0.001846	115179		8506	59971	24031	22671	0	1633884235	1381483438	-2191.38	2191.38	59.209	3.09079	0.11438	0.5429	11.5459	9	0	1	0.6383	1	0.023968	0.018	0
普利特	2015	40	91	62	46	25.6927	68.0804	12614.7	112.315	4.46218	0.100829	0.087443	0.047891	0.009035	-0.004351	-0.043903	1461	26	59	214	148	1014	0	1.69192e+07	9.94534e+06	-4773.36	4773.36	391.644	1.25394	0.664009	0.1506	6.77765	16	0	1	0.5143	0	0.091794	0.0345	0
旗滨集团	2015	58	17	45	69	92.9471	49.1071	3120.74	55.8636	4.17571	0.01575	0.067263	0.091045	-0.010055	0.041458	0.06524	7216			574	942	5700	0	1.8201e+07	5.60623e+06	-1745.39	1745.39	1.2818	0.868902	0.530435	0.1936	8.4585	10	0	1	0.401	0	0.025805	0.0276	0
华昌达	2015	40	91	62	46	25.6927	68.0804	12614.7	112.315	4.46218	0.038549	0.030426	0.014596	0.003737	-0.004386	-0.020216	1462		43		819	600	0	2.49648e+07	5.67984e+06	-13190.8	13190.8	3021.69	1.91587	0.0877976	0.3906	7.20341	12	1	1	0.4015	0	0.034812	0.034	0
凌云股份	2015	35	67	66	65	82.8715	40.4018	5745.06	75.7962	8.37889	0.036948	0.040406	0.052494	-0.001963	0.001495	0.013583	9215			1327	1471	6417	0	1.58783e+08	1.29477e+08	-3180.28	3180.28	331.94	1.34292	0.0701428	0.1077	9.0608	15	0	1	0.3411	1	0.038911	0.0411	0
宁波华翔	2015	35	67	66	65	82.8715	40.4018	5745.06	75.7962	8.37889	0.043559	0.09124	0.078401	-0.048613	-0.000932	-0.013771	12201		256		3411	8534	0	3.2224e+08	2.05293e+08	-9585.08	9585.08	233.789	1.00656	0.168119	0.123	9.25388	27	1	1	0.1697	0	0.092172	0.0283	0
恒泰艾普	2015	47	16	58	55	12.5945	80.1339	10481.2	102.378	6.21194	0.037804	0.021705	-0.069633	-0.004388	-0.020487	-0.111825	1828	49	225	584	392	578	0	1.91451e+07	1.66176e+07	-1382.68	1382.68	7.86876	2.90591	0.652803	0.4781	7.00851	10	0	1	0.1763	0	0.042192	0.0658	1
东方国信	2015	35	89	66	35	51.1335	69.4196	10160.3	100.799	6.59219	0.098124	0.085939	0.087124	0.00676	-0.005425	-0.00424	3473		221	2463	746	43	0	4.18809e+07	2.92215e+07	-3645.09	3645.09	1.43228	3.77541	0.869214	0.9269	7.52726	18	0	1	0.201	0	0.091364	0.1392	1
首创股份	2015	22	79	58	49	32.7456	74.5536	12769.2	113.001	1.54986	0.022884	0.017058	0.015495	-0.004919	-0.010745	-0.012308	7886		238	1548	2927	3173	0	1.21908e+08	9.23688e+07	-3745.82	3745.82	9.1746	1.76896	0.211181	0.146	8.78125	16	0	1	0.5952	1	0.027803	0.0015	0
蓝色光标	2015	39	80	52	48	36.0202	68.3036	10362.8	101.798	2.88729	0.005589	0.041914	0.014911	-0.076414	-0.040089	-0.067092	5597		491	3841	1126	139	0	1.97395e+08	8.39362e+07	-20271.3	20271.3	1775.93	3.8492	0.357507	0	8.32434	13	1	1	0.0731	0	0.082003	0.0112	0
摩登大道	2015	50	76	70	75	61.461	29.6875	6761.59	82.2289	9.35808	-0.003414	-0.116726	0.036555	-0.009436	-0.122748	0.030533	1912		15	184	433	1280	0	6.2434e+06	4.45777e+06	-933.907	933.907	0	0.900628	0.574959	0.0512	7.10168	13	0	1	0.3975	0	0.006022	0.0246	0
苏宁环球	2015	60	18	39	85	100	29.4643	4356.86	66.0065	4.24405	0.03823	0.046147	0.05229	0.001979	0.009896	0.016039	963	2	38	365	250	308	0	3.53386e+06	0	-3669.64	3669.64	0	2.3676	-0.0686654	0.2844	6.94119	22	0	1	0.2681	0	0.036251		0
万达电影	2015	8	90	61	51	21.1587	71.4286	17134.5	130.899	0.56879	0.118606	0.079182	0.071768	-0.081379	-0.120803	-0.128217	11025			2669			8356	1.92625e+08	1.25791e+08	-6062.08	6062.08	19.496	1.83147	0.742532	0.0667	8.75258	10	1	1	0.68	0	0.199985		0
青青稞酒	2015	40	91	62	46	25.6927	68.0804	12614.7	112.315	4.46218	0.086853	0.071443	-0.033785	-0.042996	-0.058406	-0.163634	2198		19	297	675	1207	0	3.69783e+07	3.15977e+07	-2447.94	2447.94	440.495	1.22384	0.193916	0.0692	7.51806	10	0	1	0.65	0	0.129849	0.0087	0
新国都	2015	40	91	62	46	25.6927	68.0804	12614.7	112.315	4.46218	0.053942	0.062481	0.021501	-0.006474	0.002065	-0.038915	1673			708	236	729	0	3.12373e+07	2.52004e+07	-3608.43	3608.43	12.7495	2.96234	0.256006	0.3126	7.19444	14	0	1	0.3331	0	0.060416	0.1345	1
海信电器	2015	81	30	69	82	24.1814	97.3214	12136.2	110.164	12.9171	0.073825	0.082048	0.042421	0.0027	0.010923	-0.028704	20175		871		6770	12534	0	1.11527e+08	1.19299e+08	385.21	-385.21	2.45104	1.35207	-0.0364869	0.09829	9.94937	18	0	1	0.4037	1	0.071125	0.038	0
富邦股份	2015	38	80	14	53	67.0025	68.3036	10959.7	104.689	2.38435	0.089053	0.081182	0.053043	-0.005405	-0.013276	-0.041415	271		20	42	43	166	0	8.66861e+06	5.35714e+06	-12219.4	12219.4	0	1.52768	0.0544747	0.3469	5.54908	8	0	1	0.3286	0	0.094458	0.0457	1
奥特佳	2015	40	91	62	46	25.6927	68.0804	12614.7	112.315	4.46218	0.06023	0.05993	0.043122	0.052632	0.052332	0.035524	6653		78	361	2471	3743	0	1.09943e+08	1.51333e+07	-14250.7	14250.7	3071.44	1.05366	3.6655	0.066	7.26263	13	0	1	0.4254	0	0.007598	0.0323	0
中洲控股	2015	35	89	66	35	51.1335	69.4196	10160.3	100.799	6.59219	0.019592	0.008238	0.016732	-0.005671	-0.017025	-0.008531	1668	2	51	313	353	949	0	8.19032e+07	7.1464e+07	-6258.52	6258.52	58.3683	1.42806	0.370583	0	7.10414	31	0	1	0.2883	0	0.025263		0
星辉娱乐	2015	57	51	42	86	47.6071	43.5268	7135.1	84.4695	3.52231	0.130883	0.108171	0.044582	0.014791	-0.007921	-0.07151	2948			524	488	1936	0	1.89144e+07	2.22317e+07	1125.26	-1125.26	0	1.56309	-0.157233	0.155	8.15995	15	0	1	0.3277	0	0.116092	0.0461	0
巴安水务	2015	11	55	79	70	60.4534	62.7232	9959.21	99.7958	5.36277	0.051532	0.051986	0.03248	-0.013092	-0.012638	-0.032144	253		15	182	31	25	0	28411.4	0	-112.298	112.298	0	3.59684	0.721088	0.3834	4.99043	16	0	1	0.5081	0	0.064624	0.0152	0
张裕A	2015	57	51	42	86	47.6071	43.5268	7135.1	84.4695	3.52231	0.107006	0.089665	0.085917	-0.008605	-0.025946	-0.029694	5000			1324	2299	1377	0	190239451	158948592	-6258.17	6258.17	9.5438	2.9682	0.0271159	0.0388	8.49044	18	0	1	0.504	0	0.115611		0
双箭股份	2015	38	90	61	51	21.1587	71.4286	13714.5	117.109	4.43121	0.070121	0.016598	0.046044	-0.022197	-0.07572	-0.046274	1229			89	253	887	0	5.24711e+06	8.96351e+06	3023.92	-3023.92	0	1.05207	0.00408497	0.1782	7.10988	14	0	1	0.2436	0	0.092318	0.0322	0
东方精工	2014	50	76	70	75	61.461	29.6875	6761.59	82.2289	9.35808	0.074933	0.037862	0.046155	0.013763	-0.023308	-0.015015	932		52	135	188	557	0	2.55164e+07	1.81503e+06	-25430.7	25430.7	29.205	1.42918	0.615251	0.4174	6.35784	18	0	1	0.3557	0	0.06117	0.0232	0
立讯精密	2014	35	67	66	65	82.8715	40.4018	5745.06	75.7962	8.37889	0.093168	0.106361	0.072649	0.002798	0.015991	-0.017721	33826			1302	3132	29392	0	1.79787e+08	1.43691e+08	-1067.11	1067.11	13.1263	0.508721	0.2996	0.0498	10.1669	10	0	1	0.6268	0	0.09037	0.0554	1
时代新材	2014	35	67	66	65	82.8715	40.4018	5745.06	75.7962	8.37889	0.005323	0.022028	0.017524	-0.019816	-0.003111	-0.007615	6859	52	528	1440	1979	2860	0	1.80867e+08	2.72987e+07	-22389.2	22389.2	398.904	2.09331	1.52169	0.211547	7.90839	16	0	1	0.2285	1	0.025139	0.0555	1
东山精密	2014	68	25	57	29	60.9572	16.9643	978.73	31.2847	8.17976	0.010586	0.006558	0.013526	0.002492	-0.001536	0.005432	7163		13	706	1371	5073	0	4.66061e+07	3.58132e+07	-1506.76	1506.76	52.9652	0.791568	0.545082	0.2026	8.44161	16	0	1	0.2738	0	0.008094	0.0286	0
卓翼科技	2014	40	91	62	46	25.6927	68.0804	12614.7	112.315	4.46218	0.015904	-0.016987	0.00412	-0.026432	-0.059323	-0.038216	5573	1	9	363	1444	3755	0	2.72016e+07	2.10319e+07	-1107.07	1107.07	0	0.79311	0.593652	0.3183	8.15966	10	0	1	0.2414	0	0.042336	0.0325	0
博彦科技	2014	40	91	62	46	25.6927	68.0804	12614.7	112.315	4.46218	0.086765	0.08089	0.045875	0.005875	0	-0.035015	7545		273	5268	1877	127	0	1.12561e+08	1.1084e+08	-228.207	228.207	9.95653	3.57985	-0.0124346	0.9377	8.94115	19	1	1	0.1176	0	0.08089	0.071	1
欧菲科技	2014	40	91	62	46	25.6927	68.0804	12614.7	112.315	4.46218	0.057573	0.031661	0.036299	-0.022342	-0.048254	-0.043616	18799	24	300	2767	3034	12674	0	1.91047e+08	1.73362e+08	-940.745	940.745	0	1.04942	-0.00608015	0.3021	9.84766	13	0	1	0.2252	0	0.079915	0.0439	1
均胜电子	2014	35	67	66	65	82.8715	40.4018	5745.06	75.7962	8.37889	0.058242	0.047222	0.027768	0.003259	-0.007761	-0.027215	6389		377	1140	925	3947	0	1.51111e+08	1.33487e+08	-2758.5	2758.5	20.2293	1.47535	0.151379	0.2027	8.62137	22	0	1	0.6292	0	0.054983	0.0505	1
先锋新材	2014	38	90	61	51	21.1587	71.4286	13714.5	117.109	4.43121	0.037271	0.027897	0.059612	0.005098	-0.004276	0.027439	1417				135	567	0	1.99222e+07	0	-14059.4	14059.4	0	0.476359	1.221	0.0261	6.45834	11	0	1	0.4587	0	0.032173	0.0269	0
佳士科技	2014	35	67	66	65	82.8715	40.4018	5745.06	75.7962	8.37889	0.023145	0.03396	0.043264	-0.009026	0.001789	0.011093	1262		23	164	252	823	0	1.43597e+07	1.70337e+07	2118.92	-2118.92	6.94257	1.06498	-0.092739	0.1054	7.23778	9	0	1	0.2406	0	0.032171	0.0636	1
安洁科技	2014	74	20	48	8	71.5365	45.5357	1546.91	39.3307	6.48796	0.065375	0.111466	0.120882	-0.041469	0.004622	0.014038	1058	0	2	175	187	694	0	3.46235e+07	1.2343e+07	-21059.1	21059.1	1.36106	1.03025	-0.137031	0.1484	7.11151	15	0	1	0.3812	0	0.106844	0.0381	0
汉缆股份	2014	38	90	61	51	21.1587	71.4286	13714.5	117.109	4.43121	0.043551	0.057684	0.065883	-0.045594	-0.031461	-0.023262	2046			293	495	1258	0	2.42817e+07	3.81905e+07	6798.04	-6798.04	561.796	1.58504	-0.0767148	0.0435	7.70346	25	0	1	0.8523	0	0.089145	0.0352	0
中联重科	2014	34	68	70	58	73.5516	66.0714	7170.86	84.681	10.6038	0.006851	0.000972	-0.009896	-0.037425	-0.043304	-0.054172	20314		1311	6916	5938	6149	0	4.17521e+08	5.4429e+08	6240.46	-6240.46	101.714	2.46274	-0.248409	0.2724	10.2046	15	0	1	0.1853	0	0.044276	0.0466	0
探路者	2014	74	20	48	8	71.5365	45.5357	1546.91	39.3307	6.48796	0.173202	0.115084	0.035873	-0.014257	-0.072375	-0.151586	590		26	218	213	133	0	2.56894e+07	2.30891e+07	-4407.29	4407.29	202.576	2.55254	-0.0679305	0.1085	6.45047	15	0	1	0.2894	0	0.187459	0.0409	0
恒顺众昇	2014	78	14	46	48	61.9647	37.7232	1579.09	39.7378	3.38534	0.089273	0.189454	0.107373	0.056451	0.156632	0.074551	306			92	155	59	0	3.8877e+06	1.6321e+06	-7371.21	7371.21	572.973	3.32353	0.181467	0.833333	5.55683	16	1	1	0.3313	1	0.032822	0.0171	0
数码科技	2014	40	91	62	46	25.6927	68.0804	12614.7	112.315	4.46218	0.061032	0.061999	0.059232	0.009003	0.00997	0.007203	1379		457	815			107	3.30228e+07	2.89047e+07	-2986.27	2986.27	18.2238	5.05402	0.100559	0.517	7.1333	14	0	0	0.1821	0	0.052029	0.3479	1
先河环保	2014	40	91	62	46	25.6927	68.0804	12614.7	112.315	4.46218	0.062448	0.065022	0.068441	0.005316	0.00789	0.011309	524		52	170	221	81	0	9.68394e+06	4.54934e+06	-9798.86	9798.86	0	2.93511	0.154185	0.5153	6.1181	18	0	1	0.1614	0	0.057132	0.0449	0
宝莫股份	2014	39	80	52	48	36.0202	68.3036	10362.8	101.798	2.88729	0.038904	-0.006781	-0.003607	-0.004358	-0.050043	-0.046869	948		53		390	505	0	5.18075e+06	2.048e+06	-3304.58	3304.58	0	1.68143	0.788679	0.847046	6.27288	18	0	1	0.4417	0	0.043262	0.0314	0
紫金矿业	2014	77	20	46	54	9	78	9985	99.925	3.66667	0.037104	0.016881	0.019491	-0.005521	-0.025744	-0.023134	23224		311	3165	4263	15485	0	389444043	321424528	-2928.85	2928.85	520.941	1.01938	-0.0275928	0.234284	10.0809	14	1	1	0.2911	1	0.042625	0.0035	0
南京新百	2014	35	89	66	35	51.1335	69.4196	10160.3	100.799	6.59219	0.047006	0.0227	0.022353	0.015152	-0.009154	-0.009501	7104			1054	1680	4370	0	8.85335e+07	1.44461e+08	7872.71	-7872.71	118.457	1.59966	2.45357	0.7238	7.629	22	0	1	0.2198	0	0.031854	0.0013	0
天齐锂业	2014	38	90	61	51	21.1587	71.4286	13714.5	117.109	4.43121	0.072114	0.062416	0.190849	0.153624	0.143926	0.272359	965			134	150	681	0	5.37647e+07	1.43211e+07	-40874.2	40874.2	485.52	1.29948	0.0891648	0.1461	6.78672	19	0	0	0.6375	0	-0.08151	0.0112	0
泛海控股	2014	68	25	57	29	60.9572	16.9643	978.73	31.2847	8.17976	0.029818	0.025009	0.021363	-0.003082	-0.007891	-0.011537	6295		662	2657			2976	2.91462e+08	1.19118e+08	-27378	27378	786.364	2.766	0.673757	0.2972	8.23244	25	0	1	0.7367	0	0.0329	0.0862	1
恒立液压	2014	35	67	66	65	82.8715	40.4018	5745.06	75.7962	8.37889	0.02256	0.013843	0.013612	-0.035327	-0.044044	-0.044275	2151		35	387	1210	519	0	4.02565e+07	3.51892e+07	-2355.8	2355.8	78.6542	1.9749	0.0361272	0.159926	7.6382	9	0	1	0.42	0	0.057887	0.0634	1
星宇股份	2014	11	55	79	70	60.4534	62.7232	9959.21	99.7958	5.36277	0.090724	0.089457	0.079599	0.006757	0.00549	-0.004368	2874		55	359	618	1842	0	2.2208e+07	1.56053e+07	-2297.42	2297.42	132.963	1.08281	0.159806	0.1594	7.81521	14	0	0	0.4333	0	0.083967	0.0345	0
建设银行	2014	69	38	49	76	43.8287	59.1518	5949.41	77.1324	4.83008	0.014218	0.013044	0.011822	-0.000448	-0.001622	-0.002844	372321	484	25355	199154	112478	34850	0	34535000000	34080000000	-1222.06	1222.06	8.29929	3.29899	0.0106159	0.0686	12.817	10	0	1	0.5703	1	0.014666		0
中国石油	2014	69	38	49	76	43.8287	59.1518	5949.41	77.1324	4.83008	0.050147	0.017654	0.012279	-0.012914	-0.045407	-0.050782	534652		16390	151888	124707	241667	0	5903000000	4836000000	-1995.69	1995.69	9.09002	1.84809	-0.0173338	0.1276	13.2069	15	0	1	0.8635	1	0.063061		0
珈伟股份	2014	18	74	16	23	34.7607	69.6429	14121.2	118.833	11.7661	0.004904	0.034659	0.040217	-0.013828	0.015927	0.021485	2246		20	258	300	1668	0	9.51537e+06	6.69757e+06	-1254.59	1254.59	0	0.797863	0.238831	0.1438	7.50274	21	0	1	0.2039	0	0.018732	0.0432	0
大康农业	2014	22	79	58	49	32.7456	74.5536	12769.2	113.001	1.54986	0.004789	0.000662	0.012597	0.001093	-0.003034	0.008901	1072		14	95	160	803	0	5.79059e+06	5.23021e+06	-522.745	522.745	71.5332	0.757463	-0.18972	0.0868	7.18766	17	0	1	0.2837	0	0.003696		0
英飞拓	2014	38	90	61	51	21.1587	71.4286	13714.5	117.109	4.43121	0.013348	0.024655	-0.120002	-0.012118	-0.000811	-0.145468	1473	5	128	697	299	344	0	7.61064e+07	6.75238e+07	-5826.61	5826.61	0	3.02105	-0.00808081	0.3211	7.30317	14	0	1	0.3583	0	0.025466	0.137	1
天山生物	2014	38	90	61	51	21.1587	71.4286	13714.5	117.109	4.43121	0.003681	-0.062419	-0.207571	-0.017487	-0.083587	-0.228739	243		26	50	55	112	0	3.36296e+06	2.65015e+06	-2933.36	2933.36	99.5731	2.13169	0.146226	0.2428	5.35659	11	0	1	0.3084	0	0.021168	0.0249	0
国创高新	2014	68	25	57	29	60.9572	16.9643	978.73	31.2847	8.17976	0.023171	0.01921	0.006059	0.012148	0.008187	-0.004964	301		28	104	86	83	0	1.31133e+06	1.24854e+06	-208.612	208.612	537.53	2.69767	0.00668896	0.1262	5.70044	12	0	1	0.4486	0	0.011023	0.0315	0
上工申贝	2014	35	67	66	65	82.8715	40.4018	5745.06	75.7962	8.37889	0.099049	0.059959	0.04857	0.039916	0.000826	-0.010563	624			113	131	380	0	7.37062e+07	4.95692e+07	-38681.1	38681.1	0	1.71635	-0.0016	0.081731	6.43775	21	0	1	0.2348	0	0.059133	0.0222	0
国中水务	2014	31	71	5	29	52.8967	77.6786	12768.4	112.997	6.57078	0.04136	-0.029836	0.003574	-0.010872	-0.082068	-0.048658	1328		76	346	418	488	0	5.30004e+06	4.52285e+06	-585.236	585.236	160.45	2.12952	0.193172	0.0399	7.01481	16	0	1	0.2056	0	0.052232	0.0223	0
普邦股份	2014	68	25	57	29	60.9572	16.9643	978.73	31.2847	8.17976	0.089556	0.033406	0.015167	-0.018493	-0.074643	-0.092882	2512		46	954	786	726	0	1.33156e+07	1.00045e+07	-1318.12	1318.12	26.212	2.2914	0.324196	0.1903	7.54803	19	0	1	0.3435	0	0.108049	0.0341	0
上海电力	2014	66	37	45	85	45.5919	49.1071	6296	79.3473	3.61651	0.047389	0.044895	0.030752	-0.0048	-0.007294	-0.021437	6492		151	1550	1549	3242	0	67142972	5.27471e+07	-2217.48	2217.48	2133.73	1.6183	-0.0271242	0.0487	8.80582	16	1	1	0.4284	1	0.052189		0
誉衡药业	2014	40	91	62	46	25.6927	68.0804	12614.7	112.315	4.46218	0.115866	0.10589	0.08577	0.032489	0.022513	0.002393	1800		101	578	495	626	0	4.68688e+06	4.90537e+06	121.384	-121.384	11.1503	2.28333	0.908802	0.07	6.84907	14	0	1	0.4463	0	0.083377	0.0411	1
复星医药	2013	13	54	47	81	37.5315		11630.1	107.843	4.4937	0.087299	0.07313	0.078073	0.010339	-0.00383	0.001113	16791	80	637	3794	4368	7912	0	2.53056e+08	1.41401e+08	-6649.7	6649.7	60.4423	1.76571	0.169534	0.093502	9.57199	15	1	1	0.4109	0	0.07696	0.0505	1
光迅科技	2013	18	74	16	23	34.7607	69.6429	14121.2	118.833	11.7661	0.063381	0.046271	0.062365	-0.014092	-0.031202	-0.015108	3804		448	688	729	1939	0	5.31073e+07	4.91329e+07	-1044.8	1044.8	255.385	2.0489	-0.0425371	0.15326	8.28728	12	0	1	0.4824	1	0.077473	0.1003	1
千山药机	2013	35	67	66	65	82.8715	40.4018	5745.06	75.7962	8.37889	0.077074	0.090774	0.015495	-0.004249	0.009451	-0.065828	945			150	236	559	0	6.49415e+06	4.54196e+06	-2065.81	2065.81	1083.05	1.70159	0.308864	0.098413	6.58203	11	0	1	0.1375	0	0.081323	0.0439	0
三安光电	2013	58	17	45	69	92.9471	49.1071	3120.74	55.8636	4.17571	0.082453	0.099495	0.09247	0.004644	0.021686	0.014661	6668	35	242	1579	1822	2990	0	2.98446e+07	2.67895e+07	-458.168	458.168	0	1.82603	0.192844	0.195711	8.62873	20	0	1	0.3502	0	0.077809	0.0485	0
豪迈科技	2013	40	91	62	46	25.6927	68.0804	12614.7	112.315	4.46218	0.13637	0.186376	0.19989	0.042897	0.092903	0.106417	5338		22	718	1044	3554	0	5.14077e+07	2.13646e+07	-5628.17	5628.17	185.463	0.962158	0.29626	0.197827	8.32312	18	0	1	0.299	0	0.093473	0.0356	0
经纬纺机	2013	71	27	19	88	48.6146	47.5446	7730.79	87.9249	0.806791	0.103504	0.099682	0.08043	0.006592	0.00277	-0.016482	12522				5963	6559	0	1.62988e+09	1.10665e+09	-41785.4	41785.4	393.551	2.38101	-0.125314	0.16459	9.56913	18	1	0	0.3113	1	0.096912	0.0387	0
大族激光	2013	13	54	47	81	37.5315		11630.1	107.843	4.4937	0.087155	0.103614	0.101007	-0.013754	0.002705	9.8e-05	8221		352	2851	2003	3015	0	3.16862e+08	3.5753e+08	4946.85	-4946.85	1.35162	2.21701	0.028525	0.220046	8.98632	14	0	1	0.1802	0	0.100909	0.0692	1
泰格医药	2013	40	91	62	46	25.6927	68.0804	12614.7	112.315	4.46218	0.122981	0.125964	0.117191	-0.024532	-0.021549	-0.030322	913		247	536	112	18	0	4.12384e+06	2.09233e+06	-2225.1	2225.1	878.038	4.75794	0.319364	0.870756	6.53959	9	0	1	0.2788	0	0.147513	0.0905	1
恒顺众昇	2013	78	14	46	48	61.9647	37.7232	1579.09	39.7378	3.38534	0.032822	0.089273	0.189454	-0.025159	0.031292	0.131473	259			83	25	151	0	1.6321e+06	1.39151e+06	-928.951	928.951	55.4447	2.21236	-0.00766284	0.667954	5.56452	15	1	1	0.3371	1	0.057981	0.0417	0
中材国际	2013	77	48	56	40	50.8816	26.1161	2302.02	47.9793	1.33372	0.003175	0.002286	0.024216	-0.034751	-0.03564	-0.01371	10369		847	3733			5789	2.51259e+08	2.74501e+08	2241.52	-2241.52	61.5335	2.3727	-0.0806809	0.305237	9.3307	12	0	1	0.4246	1	0.037926	0.014	0
海陆重工	2013	34	68	70	58	73.5516	66.0714	7170.86	84.681	10.6038	0.038307	0.021514	0.030325	-0.030518	-0.047311	-0.0385	2099		11	211	364	1513	0	4.33732e+07	2.49823e+07	-8761.72	8761.72	1577.21	0.790853	-0.0336096	0.111958	7.6834	13	0	1	0.2483	0	0.068825	0.0329	0
大智慧	2013	68	25	57	29	60.9572	16.9643	978.73	31.2847	8.17976	-0.032915	0.071968	-0.144856	0.050891	0.155774	-0.06105	3800		362	2000	1251	187	0	3.4432e+07	8.39759e+06	-6851.15	6851.15	18.7105	3.52579	0.0963647	0.535	8.15076	13	0	1	0.5558	0	-0.083806	0.3089	1
三一重工	2013	35	67	66	65	82.8715	40.4018	5745.06	75.7962	8.37889	0.048233	0.011917	0.002224	-0.055607	-0.091923	-0.101616	28414	48	2700	5048	5195	15423	0	335139000	333010000	-74.9279	74.9279	28.9294	1.85	-0.185542	0.151615	10.4599	13	0	1	0.5638	0	0.10384	0.0518	1
神州泰岳	2013	74	20	48	8	71.5365	45.5357	1546.91	39.3307	6.48796	0.134029	0.1246	0.051344	0.008306	-0.001123	-0.074379	4492		237	2840	1199	216	0	9.22607e+07	8.83134e+07	-878.73	878.73	122.091	3.48486	-0.0164222	0.695681	8.42661	12	0	1	0.1393	0	0.125723	0.1124	1
美盛文化	2013	38	80	14	53	67.0025	68.3036	10959.7	104.689	2.38435	0.055554	0.110639	0.108286	-0.053549	0.001536	-0.000817	945	0	0	45	208	692	0	5.72311e+06	4.11311e+06	-1703.7	1703.7	0.204899	0.630688	0.137184	0	6.72263	11	0	0	0.4638	0	0.109103	0.0199	0
奥佳华	2013	100	26	50	36	40.806	57.1429	3960.33	62.9312	0.65815	0.035544	0.042554	0.050232	0.025401	0.032411	0.040089	4308		30	1059	1132	2087	0	5.90144e+07	2.48408e+07	-7932.59	7932.59	15.7493	1.56453	0.137876	0.188719	8.23907	17	0	1	0.3054	0	0.010143	0.0422	1
软控股份	2013	40	91	62	46	25.6927	68.0804	12614.7	112.315	4.46218	0.019142	0.025967	0.024701	-0.016822	-0.009997	-0.011263	3638		182	977	795	1684	0	1.39179e+07	1.43174e+07	109.803	-109.803	828.673	1.91149	0.0125244	0.209731	8.18674	13	0	1	0.195	0	0.035964	0.06	1
际华集团	2013	68	25	57	29	60.9572	16.9643	978.73	31.2847	8.17976	0.05316	0.057363	0.048958	0.001253	0.005456	-0.002949	37649		176	1776			35697	2.99725e+08	2.89354e+08	-275.446	275.446	96.1523	0.700165	-0.0854568	0.050599	10.6254	4	0	0	0.6633	1	0.051907	0.0062	0
惠博普	2013	74	20	48	8	71.5365	45.5357	1546.91	39.3307	6.48796	0.068882	0.076089	0.05746	0.002729	0.009936	-0.008693	952		59	364	162	367	0	9.07741e+06	8.85526e+06	-233.356	233.356	101.413	2.36555	0.252632	0.358193	6.63332	15	0	1	0.1682	0	0.066153	0.0335	0
赛为智能	2013	68	25	57	29	60.9572	16.9643	978.73	31.2847	8.17976	0.036343	0.062311	0.07348	-0.018169	0.007799	0.018968	379		30	153	149	47	0	2.21601e+06	1.34409e+06	-2300.57	2300.57	17.438	3.0343	0.699552	0.5752	5.40717	16	0	1	0.2346	0	0.054512	0.0373	0
美都能源	2013	40	91	62	46	25.6927	68.0804	12614.7	112.315	4.46218	0.022195	0.019135	0.004782	0.002914	-0.000146	-0.014499	635		13		217	405	0	4.25364e+06	3.22005e+06	-1627.7	1627.7	68.8725	1.18898	0.127886	0.222047	6.33328	20	0	1	0.2179	0	0.019281		0
洛阳钼业	2013	38	90	61	51	21.1587	71.4286	13714.5	117.109	4.43121	0.057634	0.072074	0.02386	-0.008589	0.005851	-0.042363	8427			562	2211	5654	0	1.46915e+08	1.20121e+08	-3179.45	3179.45	53.0157	1.18726	0.0353852	0.077489	9.00442	14	0	1	0.35	0	0.066223	0.0187	0
华斯股份	2013	18	74	16	23	34.7607	69.6429	14121.2	118.833	11.7661	0.06471	0.05395	0.005956	-0.002044	-0.012804	-0.060798	938		4	148	173	613	0	8.22529e+06	7.97733e+06	-264.353	264.353	7.72824	1.03412	0.0184582	0.38806	6.82546	13	0	1	0.4229	0	0.066754	0.0376	0
亚玛顿	2013	40	91	62	46	25.6927	68.0804	12614.7	112.315	4.46218	0.027445	0.015466	0.020711	-0.006662	-0.018641	-0.013396	1306			99	636	571	0	2.80141e+06	301307	-1914.32	1914.32	94.6398	1.91577	0.0251177	0.101838	7.14992	7	0	1	0.45	0	0.034107	0.0337	0
中集集团	2013	35	67	66	65	82.8715	40.4018	5745.06	75.7962	8.37889	0.038857	0.037834	0.023357	0.008541	0.007518	-0.006959	57686	34	907	7474	7367	41904	0	2176741000	2019563000	-2724.72	2724.72	226.883	0.904171	-0.0145041	0.049596	10.9774	33	0	1	0.5373	0	0.030316	0.0087	0
中利集团	2013	74	20	48	8	71.5365	45.5357	1546.91	39.3307	6.48796	0.018828	0.015439	0.027364	-0.011994	-0.015383	-0.003458	4742		78	544	695	3425	0	6.12547e+07	4.288e+07	-3874.9	3874.9	49.8858	0.883593	0.0484192	0.143821	8.41693	17	1	1	0.5458	0	0.030822	0.0117	0
新大洲A	2013	50	76	70	75	61.461	29.6875	6761.59	82.2289	9.35808	0.052231	0.024728	0.007513	0.013245	-0.014258	-0.031473	4718		19	181	453	4065	0	6.10134e+07	4.95351e+07	-2432.88	2432.88	1332.38	0.377702	-0.0150313	0.04769	8.47429	21	0	1	0.1216	0	0.038986		0
襄阳轴承	2013	68	60	64	93	37.7834	29.2411	8166.74	90.37	7.67074	0.002386	0.003503	-0.032262	-0.002326	-0.001209	-0.036974	2358		12	187	358	1801	0	3.38592e+07	9.91954e+06	-10152.5	10152.5	297.882	0.661578	-0.0215768	0.050466	7.78738	20	0	1	0.2742	1	0.004712	0.0433	1
雅化集团	2013	22	79	58	49	32.7456	74.5536	12769.2	113.001	1.54986	0.092076	0.087207	0.044036	-0.006162	-0.011031	-0.054202	2785			279	460	2046	0	5.15276e+07	4.50992e+07	-2308.21	2308.21	840.241	1.09659	4.02708	0.166966	6.31716	12	0	0	0.2151	0	0.098238	0.0353	0
海航控股	2013	68	25	57	29	60.9572	16.9643	978.73	31.2847	8.17976	0.021511	0.023463	0.026336	-0.000843	0.001109	0.003982	10347		238	5120	3614	1375	0	276095000	198248000	-7523.63	7523.63	288.973	2.86189	0.0919164	0.23601	9.15652	20	0	1	0.2818	1	0.022354		0
金发科技	2013	77	48	56	40	50.8816	26.1161	2302.02	47.9793	1.33372	0.05776	0.035687	0.048654	-0.010076	-0.032149	-0.019182	4954	116	340	851	478	3169	0	6.30357e+07	5.52565e+07	-1570.29	1570.29	328.542	1.61647	0.0864035	0.1304	8.42508	20	0	1	0.1713	0	0.067836	0.0402	0
通源石油	2013	40	91	62	46	25.6927	68.0804	12614.7	112.315	4.46218	0.021773	0.018356	-0.020696	-0.019895	-0.023312	-0.062364	402	2	19	115	148	118	0	3.3901e+06	2.7861e+06	-1502.48	1502.48	1550.69	2.29851	-0.0821918	0.079602	6.08222	18	0	1	0.233	0	0.041668	0.0431	0
海南海药	2013	68	25	57	29	60.9572	16.9643	978.73	31.2847	8.17976	0.032654	0.047755	0.046214	-0.000446	0.014655	0.013114	1514	3	30	207	222	1052	0	5.18057e+06	3.26096e+06	-1267.91	1267.91	180.931	1.01453	0.0405498	0.169089	7.28276	21	0	1	0.2168	0	0.0331		0
三五互联	2013	40	91	62	46	25.6927	68.0804	12614.7	112.315	4.46218	0.018136	0.003743	-0.081459	0.035345	0.020952	-0.06425	1469	1	14	535			919	1.27665e+07	1.19798e+07	-535.568	535.568	2.65856	1.85126	-0.22968	0.17563	7.55329	9	0	1	0.4533	0	-0.017209	0.1028	1
浙江龙盛	2012	74	20	48	8	71.5365	45.5357	1546.91	39.3307	6.48796	0.047066	0.080977	0.133704	-0.006418	0.027493	0.08022	9169				2538	6631	0	2.29473e+08	1.48102e+08	-8874.66	8874.66	38.1605	1.38401	0.270825	0.121278	8.88392	14	0	1	0.1327	0	0.053484	0.0316	0
二六三	2012	39	80	52	48	36.0202	68.3036	10362.8	101.798	2.88729	0.193518	0.087143	0.090005	0.132336	0.025961	0.028823	1165		94	577	370	124	0	1.41207e+07	1.03357e+07	-3248.87	3248.87	29.9071	3.2618	1.50538	0.514	6.14204	13	0	0	0.2072	0	0.061182	0.1052	1
天顺风能	2012	18	74	16	23	34.7607	69.6429	14121.2	118.833	11.7661	0.073095	0.065576	0.059268	0.025391	0.017872	0.011564	560		17	112	218	213	0	7.19844e+06	0	-12854.4	12854.4	72.3572	1.82143	-0.22865	0.24	6.58755	7	0	1	0.375	0	0.047704	0.0336	0
三一重工	2012	35	67	66	65	82.8715	40.4018	5745.06	75.7962	8.37889	0.10384	0.048233	0.011917	-0.122702	-0.178309	-0.214625	34887	50	4083	5960	7023	17771	0	333010000	3.09398e+08	-676.804	676.804	192.421	2.03371	-0.326857	0.157222	10.8557	12	0	1	0.5638	0	0.226542	0.0544	1
乐金健康	2012	35	67	66	65	82.8715	40.4018	5745.06	75.7962	8.37889	0.03171	0.025132	0.026772	-0.076044	-0.082622	-0.080982	597			72	266	259	0	3.69549e+06	2.42493e+06	-2128.24	2128.24	117.609	2.0603	0.233471	0.2261	6.18208	17	0	1	0.3062	0	0.107754	0.0352	0
天业通联	2012	50	76	70	75	61.461	29.6875	6761.59	82.2289	9.35808	-0.144755	-0.224596	0.006549	-0.154484	-0.234325	-0.00318	1096	0	40	260	278	518	0	3.52537e+06	3.31206e+06	-194.631	194.631	894.203	1.74818	-0.325538	0.1807	7.39326	12	0	1	0.1482	0	0.009729	0.0455	0
海默科技	2012	40	91	62	46	25.6927	68.0804	12614.7	112.315	4.46218	0.009063	0.033496	0.033872	-0.019624	0.004809	0.005185	493	0	23	137			333	3.57251e+06	2.2914e+06	-2598.59	2598.59	105.897	1.82252	0.437318	0.1298	5.83773	12	0	1	0.2304	0	0.028687	0.0517	1
金螳螂	2012	40	91	62	46	25.6927	68.0804	12614.7	112.315	4.46218	0.10597	0.101786	0.095967	-0.01978	-0.023964	-0.029783	7810		85	3398	3263	0	1064	6.62733e+08	3.64033e+08	-38245.8	38245.8	8.6285	2.663	0.693408	0.4303	8.43642	19	0	1	0.2813	0	0.12575	0.0278	0
海特高新	2012	74	20	48	8	71.5365	45.5357	1546.91	39.3307	6.48796	0.048766	0.058956	0.055995	0.008252	0.018442	0.015481	564	0	23		395	112	34	3.75611e+06	1.07608e+06	-4751.82	4751.82	56.3198	2.4273	0	0.1	6.33505	20	0	0	0.2776	0	0.040514	0.0642	1
漫步者	2012	54	46	95	92	87.9093	41.7411	6352.57	79.703	18.4417	0.056484	0.048108	0.050895	-0.001874	-0.01025	-0.007463	2981			119	179	566	2117	2.28094e+07	2.04709e+07	-784.484	784.484	547	0.419658	0.107767	0.13	7.89767	11	1	1	0.3266	0	0.058358	0.0489	0
国联水产	2012	40	91	62	46	25.6927	68.0804	12614.7	112.315	4.46218	-0.108094	0.024295	0.085002	-0.113746	0.018643	0.07935	3568		14	181	228	0	3145	1.21821e+07	9.8165e+06	-662.991	662.991	208.38	0.362108	0.322951	0.04	7.8999	11	0	1	0.4526	0	0.005652	0.0214	0
四维图新	2011	38	80	14	53	67.0025	68.3036	10959.7	104.689	2.38435	0.124838	0.057077	0.044258	-0.051428	-0.119189	-0.132008	2386		253	945			1188	6.2225e+07	4.59873e+07	-6805.41	6805.41	1533.49	2.68148	0.317504	0.5826	7.50163	9	0	1	0.2357	0	0.176266	0.4107	1
上海医药	2011	35	89	66	35	51.1335	69.4196	10160.3	100.799	6.59219	0.064508	0.049841	0.048922	-0.032108	-0.046775	-0.047694	37249	54	535	4839	9348	13599	8874	331375573	3.36141e+08	127.929	-127.929	80.4507	1.14806	0.182771	0.0937	10.3575	17	0	1	0.3991	1	0.096616	0.0445	0
时代新材	2011	38	90	61	51	21.1587	71.4286	13714.5	117.109	4.43121	0.071384	0.039583	0.025139	-0.016838	-0.048639	-0.063083	2453	33	220	881	458	861	0	1.41936e+07	5.9771e+06	-3349.56	3349.56	378.196	2.63514	0.134598	0.2287	7.67879	13	0	1	0.1987	1	0.088222		1
卧龙电气	2011	11	55	79	70	60.4534	62.7232	9959.21	99.7958	5.36277	0.029319	0.028263	0.059513	-0.043058	-0.044114	-0.012864	5459	3	26		1432	1182	2816	2.8254e+07	1.83257e+07	-1818.72	1818.72	0	0.829456	0.0118628	0.0600843	8.59323	16	0	1	0.2564	0	0.072377		1
光明乳业	2011	22	79	58	49	32.7456	74.5536	12769.2	113.001	1.54986	0.040558	0.040074	0.045392	-0.004541	-0.005025	0.000293	2594				1207	1387	0	118160027	100406630	-6844.02	6844.02	536.153	2.32652	-0.0342517	0.0948	7.89581	15	0	1	0.350268	1	0.045099		0
福瑞股份	2011	68	71	43	86	63.4761	47.7679	7528.29	86.7657	12.2073	0.062875	0.040879	0.001766	-0.026858	-0.048854	-0.087967	416				325	91	0	1.01687e+07	420375	-23433.6	23433.6	1956.92	3.90625	0.355049	0.1202	5.72685	13	0	1	0.1621	0	0.089733	0.0568	1
美的集团	2011	69	38	49	76	43.8287	59.1518	5949.41	77.1324	4.83008	0.078185	0.068097	0.089857	-0.021519	-0.031607	-0.009847	66497	32	479	7207	46186	12593	0	1085563210	1269210250	2761.73	-2761.73	58.0374	1.88412	-0.326108	0.0561679	11.4996	11	1	1	0.84	0	0.099704		0
华邦健康	2011	69	38	49	76	43.8287	59.1518	5949.41	77.1324	4.83008	0.111193	0.073343	0.046719	0.003107	-0.034743	-0.061367	985			484	365	0	145	2.35932e+07	1.03503e+07	-13444.5	13444.5	1340.4	4.0599	0.0718172	0.0883	6.82329	19	0	1	0.1717	0	0.108086	0.0363	0
海能达	2011	35	67	66	65	82.8715	40.4018	5745.06	75.7962	8.37889	0.085518	0.01377	0.04525	-0.036266	-0.108014	-0.076534	2422		207	1095	294	0	826	3.64839e+07	3.10715e+07	-2234.72	2234.72	14.6712	2.73493	0.0831843	0.3745	7.71244	18	0	1	0.5951	0	0.121784	0.1218	1
科力远	2011	54	46	95	92	87.9093	41.7411	6352.57	79.703	18.4417	0.001212	-0.027668	0.014066	-0.008744	-0.037624	0.00411	2493			265	353	1139	736	2.24231e+07	1.73699e+06	-8297.69	8297.69	0	1.06258	0.00727273	0.0947	7.814	13	0	1	0.2055	0	0.009956	0.00872535	0
天宝食品	2011	54	46	95	92	87.9093	41.7411	6352.57	79.703	18.4417	0.092046	0.057098	0.041386	-0.00928	-0.044228	-0.05994	2354		7	66	95	0	2186	1.5772e+07	7.4605e+06	-3530.79	3530.79	0	0.216653	0.083295	0.0242	7.68386	14	0	1	0.3789	0	0.101326	0.0032	0
巨轮智能	2011	35	67	66	65	82.8715	40.4018	5745.06	75.7962	8.37889	0.069334	0.043914	0.060857	0.00024	-0.02518	-0.008237	1896		40	649	657	518	32	5.63506e+06	4.0761e+06	-822.234	822.234	0	2.23101	-0.0356053	0.2405	7.58376	10	0	1	0.2135	0	0.069094	0.037	0
飞亚达A	2010	34	68	70	58	73.5516	66.0714	7170.86	84.681	10.6038	0.047478	0.059734	0.037174	-0.000244	0.012012	-0.010548	3266		30	493	774	1969		1.99809e+07	1.55034e+07	-1370.94	1370.94	17.0519	1.15126	0.372846	0.057869	7.77444	20	0	1	0.4469	1	0.047722		0
上港集团	2010	65	75	54	94	81.864	56.6964	8585.44	92.6576	20.0934	0.102329	0.077675	0.068552	0.024849	0.000195	-0.008928	22322		154	1960	2742	1407	1426	5.37306e+08	5.88346e+08	2286.55	-2286.55	979.079	0.652092	-0.0496828	0.0871338	10.0643	7	0	1	0.4423	1	0.07748		0
美的集团	2010					6.80101	4.24107	18878.3	137.398	45.479	0.099704	0.078185	0.068097	0.024343	0.002824	-0.007264	98676	30	428	7240	17337	49168	24473	1269210250	8.16529e+08	-4587.55	4587.55	15.8918	0.68201	0.654139	0.0325915	10.9963	10	1	1	0.75	0	0.075361		0
东软集团	2009	33	63	26	59	38.2872	57.3661	9985.24	99.9262	4.89113	0.110333	0.077641	0.057297	-0.001219	-0.033911	-0.054255	15760		1846	12137	1601	176	0	183095407	153550020	-1874.71	1874.71	37.8859	4.22069	0.13512	0.83566	9.53849	18	0	1	0.176248	0	0.111552		1
中金岭南	2009	38	90	61	51	21.1587	71.4286	13714.5	117.109	4.43121	0.053104	0.072469	0.07644	0.009106	0.028471	0.032442	10209	7	196	1183	1437	6530	856	2.15922e+08	1.48797e+08	-6575.01	6575.01	0	0.904104	0.133703	0.224214	9.10554	25	0	1	0.3173	1	0.043998		0
五矿发展	2009					34	63	16386	128.008	2.5	0.002901	0.003606	0.01202	-0.023711	-0.023006	-0.014592	7365		207	1877	2011	3270	0	2.29082e+08	2.85506e+08	7661.08	-7661.08	363.17	1.79036	-0.270936	0.18864	9.22049	12	0	1	0.635	1	0.026612		0
苏宁易购	2009	54	46	95	92	87.9093	41.7411	6352.57	79.703	18.4417	0.104023	10.0296	0.94239	-0.015398	9.91021	0.822969	5383			1913	1469	1357	644	139530000	134085000	-1011.52	1011.52	479.472	2.95096	0.101719	0.3502	8.49413	13	0	1	0.2861	0	0.119421		0
金风科技	2008	35	67	65	65	82.8715	40.4018	5746.06	75.8028	8.21222	0.122937	0.137244	0.111019	-0.067344	-0.053037	-0.079262	1557		171	697	434		255	7.62541e+07	6.81658e+07	-5194.83	5194.83	3726.06	3.22672	0.846975	0.206166	6.73697	10	0	1	0.1827	0	0.190281		1

## Sheet: 标准化数据
主并企业	YEAR	CUL	CULD	PIMAP2	PIMAP	Y0	Y1	Y2	Y01	Y11	Y21	Y0Y11	Y0Y21	WAGE	TRA	EDU	EDU*2	EF	TSRA	LNSI	AGE	EXP	INDUS	FH	GSTYP	是否高科技	CULD*WAGE	CULD*TRA	CULD*EDU	CULD*EF	CULD*TSRA
均胜电子	2015	8.37889	0.173905	0.058242	0.304517	0.567521	0.0246107	0.198296	0.567423	0.0351312	0.266024	0.602652	0.707575	0.193627	9.88744e-05	0.224302	0.0696698	0.064035	0.192172	0.459068	0.655172	1	1	0.671685	0	1	0.0336726	1.71947e-05	0.0390072	0.011136	0.0334197
金达威	2015	4.46218	0.0866927	0.130434	0.459279	0.577684	0.0318661	0.306376	0.386782	0.0353454	0.310446	0.61303	0.753626	0.686571	0.00940122	0.296939	0.11384	0.0468151	0.127226	0.279744	0.482759	0	1	0.350329	0	0	0.0595207	0.000815017	0.0257425	0.00405853	0.0110296
华天科技	2015	4.46218	0.0866927	0.079247	0.349547	0.600834	0.0273691	0.236322	0.541843	0.0358378	0.2854	0.636672	0.757909	0.194008	0.00720089	0.138986	0.0312907	0.049173	0.282926	0.481357	0.275862	0	1	0.315536	0	1	0.0168191	0.000624265	0.0120491	0.00426294	0.0245277
长电科技	2015	4.46218	0.0866927	0.022587	0.228081	0.40224	0.0207873	0.182619	0.514206	0.0347866	0.281055	0.437027	0.562272	0.38286	0.00375142	0.254061	0.0864879	0.0851166	0.257545	0.542089	0.448276	0	1	0.0860324	0	0	0.0331912	0.000325221	0.0220252	0.00737899	0.0223273
宏图高科	2015	8.17976	0.169471	0.02484	0.232911	0.494603	0.0241548	0.205377	0.590376	0.0379196	0.301449	0.532523	0.67514	0.220547	0.0182177	0.373421	0.171774	0.0420672	0.0809427	0.477571	0.448276	0	1	0.18168	0	0	0.0373762	0.00308737	0.063284	0.00712917	0.0137174
得润电子	2015	9.35808	0.195708	0.027788	0.239231	0.468787	0.0216922	0.195979	0.559685	0.0351824	0.28972	0.503969	0.636978	0.239942	2.24569e-06	0.174535	0.0455099	0.040917	0.0905407	0.474371	0.655172	1	1	0.334135	0	0	0.0469587	4.39499e-07	0.034158	0.0080078	0.0177195
纳思达	2015	4.46218	0.0866927	0.382664	1	0.888132	0.0209516	0.209123	1.45847e-16	5.38806e-18	4.73353e-17	0.888132	0.714591	0.35253	0.013567	0.221218	0.0680286	1	0.182361	0.1312	0.689655	1	1	0.742535	0	1	0.0305618	0.00117616	0.019178	0.0866927	0.0158094
博彦科技	2015	4.46218	0.0866927	0.086765	0.365663	0.66705	0.0263765	0.249263	0.580941	0.0341202	0.29168	0.70117	0.829548	0.230253	0.00156565	0.664837	0.499926	0.0324486	0.995521	0.479309	0.551724	1	1	0.0406123	0	1	0.0199613	0.000135731	0.0576365	0.00281305	0.0863044
泰格医药	2015	4.24405	0.0818358	0.125964	0.449697	0.774363	0.0295506	0.277248	0.573327	0.0334747	0.285695	0.807837	0.925646	0.281842	0.00676074	0.931107	0.948533	0.0512478	0.912659	0.27807	0.241379	0	1	0.257971	0	0	0.0230648	0.00055327	0.0761979	0.0041939	0.0746881
雪迪龙	2015	6.59219	0.134121	0.133959	0.466836	0.879973	0.0318969	0.269167	0.646183	0.0350339	0.270954	0.915007	1.01518	0.202961	0.0166904	0.451619	0.243126	0.0440587	0.687	0.231513	0.344828	0	1	0.751012	0	1	0.0272214	0.00223853	0.0605717	0.0059092	0.0921412
和邦生物	2015	4.4937	0.0873947	0.091306	0.375398	0.497353	0.0245017	0.214248	0.41819	0.0318134	0.253472	0.529166	0.620295	0.13841	0.0659386	0.286782	0.107028	0.030187	0.137357	0.409138	0.310345	0	1	0.580086	0	0	0.0120963	0.00576268	0.0250632	0.00263819	0.0120043
创维数字	2015	6.59219	0.134121	0.153951	0.509694	0.693688	0.0305774	0.192202	0.428095	0.0317801	0.178435	0.725468	0.731939	0.250927	0.00414994	0.323752	0.132816	0.0415243	0.269596	0.355316	0.758621	0	1	0.648153	0	0	0.0336546	0.000556594	0.043422	0.00556929	0.0361585
海普瑞	2015	4.46218	0.0866927	0.036846	0.258649	0.579907	0.0249052	0.188378	0.634646	0.0375011	0.274543	0.617408	0.731439	0.323625	0.00108752	0.491578	0.284317	0.0795709	0.510398	0.235164	0.448276	1	1	0.374873	0	0	0.0280559	9.42804e-05	0.0426162	0.00689822	0.0442478
石基信息	2015	5.36277	0.106746	0.162669	0.528383	0.712357	0.0288859	0.238043	0.421781	0.0292504	0.215952	0.741607	0.78773	0.18713	0.197711	0.554564	0.355741	0.0315963	0.739576	0.299499	0.448276	1	1	0.70458	0	0	0.0199754	0.0211048	0.0591975	0.00337278	0.0789467
江河集团	2015	4.43121	0.0860032	0.021675	0.226126	0.476237	0.023821	0.201305	0.582367	0.0378945	0.300156	0.514131	0.655867	0.272849	0.00194493	0.437494	0.229331	0.0114326	0.597419	0.480433	0.413793	1	1	0.253543	0	0	0.0234659	0.00016727	0.0376259	0.000983239	0.05138
深圳能源	2015	8.17976	0.169471	0.065041	0.319092	0.553985	0.0242096	0.191146	0.537529	0.0340721	0.253215	0.588057	0.680089	0.223141	0.480098	0.453703	0.245195	0.0523728	0.445665	0.393308	0.62069	1	1	0.512525	1	0	0.0378159	0.0813627	0.0768894	0.00887566	0.0755272
雪人股份	2015	6.57078	0.133644	-0.005267	0.168369	0.447922	0.0228964	0.164251	0.627989	0.0395893	0.286795	0.487512	0.61744	0.16574	0.025242	0.259261	0.0896087	0.0254816	0.284313	0.268335	0.37931	0	1	0.2958	0	1	0.0221502	0.00337346	0.0346488	0.00340547	0.0379968
信威集团	2015	0.65815	0.00198976	0.257829	0.732384	0.808681	0.0297877	0.109872	0.257372	0.0209115	0.00912408	0.829593	0.660724	0.191792	0.180428	0.779212	0.675217	0.0306595	0.410686	0.318321	0.37931	0	1	0.345015	0	1	0.00038162	0.000359009	0.00155044	6.1005e-05	0.000817166
兴森科技	2015	6.48796	0.1318	0.051143	0.289298	0.571527	0.0273226	0.21888	0.589635	0.0385194	0.292261	0.610046	0.739263	0.253889	0.00472199	0.284351	0.105428	0.0292305	0.262771	0.412032	0.413793	0	1	0.195218	0	1	0.0334626	0.000622359	0.0374775	0.00385259	0.0346332
中鼎股份	2015	8.37889	0.173905	0.122841	0.443002	0.771705	0.0312713	0.254225	0.57917	0.0354904	0.265783	0.807195	0.903089	0.186111	0.141986	0.230165	0.0728432	0.0348215	0.330809	0.538522	0.448276	1	1	0.55086	0	0	0.0323657	0.0246921	0.0400269	0.00605563	0.0575294
金风科技	2015	4.43121	0.0860032	0.046253	0.278815	0.600781	0.0270797	0.220411	0.628483	0.0387523	0.297933	0.639533	0.774939	0.975633	0.00931184	0.622454	0.441626	0.0535346	0.225019	0.429282	0.448276	1	1	0.141574	0	1	0.0839076	0.000800849	0.053533	0.00460415	0.0193523
金智科技	2015	0.644308	0.00168153	0.072438	0.33495	0.619429	0.0262215	0.212843	0.576259	0.0353565	0.268183	0.654785	0.759834	0.182607	0.313619	0.633666	0.4567	0.0379669	0.627919	0.25194	0.551724	0	1	0.49747	0	1	0.000307059	0.000527359	0.00106553	6.38425e-05	0.00105586
飞马国际	2015	6.48796	0.1318	0.009962	0.201016	0.455437	0.0295896	0.193923	0.594655	0.0447729	0.302905	0.50021	0.639398	0.33031	0	0.593489	0.403854	0.0656303	0.258505	0.102767	0.448276	0	1	0.701417	0	0	0.0435349	0	0.078222	0.00865009	0.034071
中国交建	2015	4.43121	0.0860032	0.023968	0.231042	0.496463	0.0240947	0.20295	0.594319	0.0379443	0.299814	0.534407	0.675445	0.202668	0.0158905	0.568683	0.372841	0.0374032	0.57897	0.797854	0.172414	0	1	0.715081	1	0	0.0174301	0.00136663	0.0489085	0.0032168	0.0497933
普利特	2015	4.46218	0.0866927	0.091794	0.376444	0.725994	0.0304303	0.222148	0.620114	0.0376668	0.260803	0.76366	0.856348	0.254663	0.105109	0.205239	0.0598291	0.0839947	0.160606	0.217517	0.413793	0	1	0.558198	0	0	0.0220774	0.00911222	0.0177927	0.00728173	0.0139234
旗滨集团	2015	4.17571	0.080314	0.025805	0.23498	0.474484	0.0284623	0.259675	0.569958	0.0421131	0.353871	0.516597	0.708354	0.193687	0.00034401	0.129055	0.0277709	0.0726718	0.206463	0.42209	0.206897	0	1	0.414853	0	0	0.0155557	2.76288e-05	0.010365	0.00583656	0.0165818
华昌达	2015	4.46218	0.0866927	0.034812	0.254289	0.541882	0.0248699	0.193195	0.606195	0.0376634	0.281001	0.579545	0.700265	0.424171	0.81096	0.33621	0.142124	0.0351499	0.416551	0.269335	0.275862	1	1	0.415486	0	0	0.0367725	0.0703043	0.029147	0.00304724	0.036112
凌云股份	2015	8.37889	0.173905	0.038911	0.263076	0.537149	0.0258432	0.226151	0.591219	0.0382342	0.309822	0.575383	0.724389	0.222582	0.0890859	0.222845	0.0688923	0.0336533	0.114855	0.495393	0.37931	0	1	0.339069	1	0	0.0387081	0.0154925	0.0387539	0.00585247	0.0199739
宁波华翔	2015	8.37889	0.173905	0.092172	0.377255	0.556692	0.0308006	0.24868	0.468653	0.0379987	0.286497	0.594691	0.7132	0.35156	0.0627443	0.156292	0.0378965	0.0419586	0.131172	0.518893	0.793103	1	1	0.122217	0	0	0.061138	0.0109115	0.0271799	0.0072968	0.0228115
恒泰艾普	2015	6.21194	0.125654	0.042192	0.27011	0.539679	0.0240195	0.11995	0.584848	0.0361006	0.202885	0.57578	0.617438	0.186382	0.00211182	0.532102	0.329357	0.0830448	0.509865	0.245614	0.206897	0	1	0.130567	0	1	0.0234197	0.000265358	0.0668607	0.0104349	0.0640666
东方国信	2015	6.59219	0.134121	0.091364	0.375523	0.717997	0.0302836	0.256265	0.614137	0.0375626	0.294624	0.75556	0.882898	0.231942	0.000384396	0.704143	0.557211	0.10139	0.988482	0.30875	0.482759	0	1	0.161817	0	1	0.0311083	5.15556e-05	0.0944404	0.0135985	0.132576
首创股份	2015	1.54986	0.0218452	0.027803	0.239263	0.495573	0.0235663	0.193977	0.583452	0.0370462	0.287744	0.532619	0.661747	0.233971	0.00246228	0.307142	0.120891	0.045609	0.1557	0.46137	0.413793	0	1	0.660552	1	0	0.00511113	5.37889e-05	0.00670958	0.000996336	0.0034013
蓝色光标	2015	2.88729	0.0516252	0.082003	0.355455	0.444446	0.0259903	0.193469	0.39561	0.034198	0.241029	0.478644	0.555912	0.566756	0.476624	0.718744	0.579279	0.0580128	0	0.405761	0.310345	1	1	0	0	0	0.0292589	0.0246058	0.0371053	0.00299492	0
摩登大道	2015	9.35808	0.195708	0.006022	0.19257	0.417831	0.0105196	0.212291	0.571585	0.0261749	0.324276	0.444006	0.6241	0.177345	0	0.135333	0.0299728	0.076446	0.0546017	0.256954	0.310345	0	1	0.410425	0	0	0.0347079	0	0.0264857	0.0149611	0.010686
苏宁环球	2015	4.24405	0.0818358	0.036251	0.257373	0.540939	0.0264031	0.225974	0.601576	0.0390497	0.311916	0.579988	0.730662	0.232436	0	0.425591	0.218016	0.0218866	0.303295	0.237422	0.62069	0	1	0.246711	0	0	0.0190216	0	0.0348286	0.00179111	0.0248204
万达电影	2015	0.56879	-5.95594e-09	0.199985	0.60838	0.778546	0.0296247	0.242912	0.382565	0.0263637	0.188907	0.804909	0.821472	0.280615	0.00523233	0.319512	0.12972	0.090651	0.0711315	0.457881	0.206897	1	1	0.767839	0	0	-1.67132e-09	-3.11634e-11	-1.90299e-09	-5.39912e-10	-4.23655e-10
青青稞酒	2015	4.46218	0.0866927	0.129849	0.458025	0.684678	0.02887	0.151123	0.483411	0.0324201	0.158706	0.717098	0.705952	0.207834	0.11822	0.199284	0.0569043	0.0441454	0.0737976	0.307632	0.206897	0	1	0.729884	0	0	0.0180177	0.0102488	0.0172765	0.00382709	0.00639771
新国都	2015	4.46218	0.0866927	0.060416	0.309177	0.587387	0.027996	0.1992	0.579367	0.0382896	0.265056	0.625676	0.72617	0.231204	0.0034217	0.543268	0.342346	0.0494087	0.333369	0.268244	0.344828	0	1	0.328947	0	1	0.0200437	0.000296636	0.0470974	0.00428338	0.0289007
海信电器	2015	12.9171	0.274956	0.071125	0.332135	0.646164	0.0299042	0.217392	0.60347	0.0391493	0.273763	0.685314	0.792431	0.150781	0.000657809	0.224656	0.0698595	0.0246144	0.10482	0.603539	0.482759	0	1	0.418269	1	0	0.0414582	0.000180869	0.0617706	0.00676788	0.028821
富邦股份	2015	2.38435	0.0404264	0.094458	0.382155	0.691181	0.0298197	0.226629	0.582176	0.0368005	0.262924	0.727982	0.823352	0.404609	0	0.259402	0.0896938	0.0323251	0.369948	0.067991	0.137931	0	1	0.323254	0	1	0.0163569	0	0.0104867	0.00130679	0.0149557
奥特佳	2015	4.46218	0.0866927	0.007598	0.195948	0.605975	0.0277472	0.218001	0.734659	0.0431686	0.328532	0.649144	0.816378	0.445514	0.824314	0.165612	0.0417027	0.338428	0.070385	0.276543	0.310345	0	1	0.445724	0	0	0.0386229	0.071462	0.0143574	0.0293392	0.00610187
中洲控股	2015	6.59219	0.134121	0.025263	0.233818	0.485841	0.0227062	0.195053	0.581477	0.0364366	0.290965	0.522278	0.655631	0.284571	0.0156649	0.239691	0.0781453	0.0591213	0	0.257254	0.931034	0	1	0.272267	0	0	0.0381669	0.00210099	0.0321476	0.00792942	0
星辉娱乐	2015	3.52231	0.065765	0.116092	0.428533	0.814839	0.0324517	0.219271	0.635237	0.0373203	0.237262	0.852159	0.918018	0.135878	0	0.26641	0.0939874	0.0143789	0.165298	0.385753	0.37931	0	1	0.322115	0	0	0.00893603	0	0.0175204	0.000945627	0.0108708
巴安水务	2015	5.36277	0.106746	0.064624	0.318198	0.580262	0.0269725	0.208747	0.561979	0.0368624	0.27083	0.617125	0.724385	0.1608	0	0.66881	0.505577	0.0888333	0.408873	-5.02921e-08	0.413793	0	1	0.550354	0	0	0.0171647	0	0.0713928	0.0094826	0.0436455
张裕A	2015	3.52231	0.065765	0.115611	0.427502	0.744254	0.030647	0.255216	0.573768	0.0355707	0.272919	0.779825	0.883859	0.284564	0.00256136	0.544427	0.343709	0.0300059	0.0413778	0.425977	0.482759	0	1	0.545167	0	0	0.0187143	0.000168448	0.0358042	0.00197334	0.00272121
双箭股份	2015	4.43121	0.0860032	0.092318	0.377568	0.635215	0.0235214	0.220542	0.538057	0.0307395	0.258781	0.665954	0.763439	0.0976435	0	0.165298	0.0415718	0.0280536	0.190039	0.257952	0.344828	0	1	0.215714	0	0	0.00839766	0	0.0142162	0.0024127	0.016344
东方精工	2014	9.35808	0.195708	0.06117	0.310794	0.64944	0.0255951	0.220639	0.632537	0.0358268	0.285436	0.685267	0.808909	0.670654	0.00783804	0.239914	0.0782716	0.0798616	0.445132	0.166424	0.482759	0	1	0.35754	0	0	0.131252	0.00153397	0.0469531	0.0156296	0.0871159
立讯精密	2014	8.37889	0.173905	0.09037	0.373392	0.703346	0.0322752	0.243678	0.603728	0.0396412	0.283129	0.742987	0.856654	0.180027	0.00352284	0.0577892	0.00830943	0.0531042	0.0531087	0.630018	0.206897	0	1	0.700531	0	1	0.0313076	0.000612639	0.0100498	0.00923507	0.00923586
时代新材	2014	8.37889	0.173905	0.025139	0.233552	0.443659	0.024051	0.195741	0.544313	0.0377872	0.291746	0.481447	0.614262	0.609406	0.107058	0.371319	0.170025	0.1567	0.225602	0.355137	0.413793	0	1	0.196609	1	1	0.105979	0.0186178	0.0645742	0.0272508	0.0392333
东山精密	2014	8.17976	0.169471	0.008094	0.197012	0.459218	0.0225423	0.192265	0.602924	0.03794	0.302872	0.497158	0.643389	0.188881	0.0142148	0.113754	0.0227344	0.0739134	0.216061	0.420034	0.413793	0	1	0.253922	0	0	0.0320098	0.00240899	0.019278	0.0125262	0.036616
卓翼科技	2014	4.46218	0.0866927	0.042336	0.270418	0.474939	0.0202462	0.184085	0.52693	0.0323311	0.265652	0.50727	0.616688	0.180832	0	0.114059	0.0228302	0.0780306	0.339448	0.385719	0.206897	0	1	0.21293	0	0	0.0156768	0	0.00988808	0.00676469	0.0294276
博彦科技	2015	4.46218	0.0866927	0.08089	0.353069	0.684418	0.0297912	0.220395	0.611812	0.0380891	0.268382	0.722507	0.823923	0.163134	0.00267213	0.66545	0.500796	0.0266533	1	0.480832	0.517241	1	1	0.0563006	0	1	0.0141425	0.000231654	0.0576897	0.00231065	0.0866927
欧菲科技	2014	4.46218	0.0866927	0.079915	0.350979	0.59812	0.0249904	0.212068	0.537676	0.0334055	0.261048	0.631526	0.730274	0.177483	0	0.164773	0.0413528	0.0271919	0.322171	0.59116	0.310345	0	1	0.192434	0	1	0.0153865	0	0.0142846	0.00235734	0.0279299
均胜电子	2014	8.37889	0.173905	0.054983	0.29753	0.600098	0.0265079	0.20465	0.604939	0.0373358	0.275033	0.637434	0.749765	0.214088	0.00542914	0.249048	0.0835306	0.0405396	0.216167	0.441912	0.62069	1	1	0.703568	0	1	0.037231	0.000944154	0.0433107	0.00705003	0.0375925
先锋新材	2014	4.43121	0.0860032	0.032173	0.248631	0.538104	0.0246233	0.232341	0.609771	0.0376741	0.321637	0.575778	0.738272	0.441663	0	0.0513859	0.00705906	0.131211	0.0278341	0.178655	0.241379	0	1	0.487854	0	0	0.0379845	0	0.00441935	0.0112845	0.00239382
佳士科技	2014	8.37889	0.173905	0.032171	0.248627	0.496345	0.0252146	0.218125	0.572662	0.0382628	0.307699	0.534607	0.682298	0.115868	0.00186324	0.167851	0.042643	0.0198459	0.112403	0.273519	0.172414	0	1	0.211918	0	1	0.02015	0.000324027	0.0291901	0.00345131	0.0195474
安洁科技	2014	6.48796	0.1318	0.106844	0.408708	0.621185	0.032773	0.285621	0.487423	0.0385377	0.31021	0.659722	0.799962	0.58262	0.000365281	0.160979	0.039789	0.0160914	0.15826	0.258151	0.37931	0	1	0.389803	0	0	0.0767895	4.81441e-05	0.0212171	0.00212085	0.0208586
汉缆股份	2014	4.43121	0.0860032	0.089145	0.370766	0.556669	0.0275282	0.237794	0.476585	0.0350354	0.278404	0.591704	0.705318	0.0216415	0.150775	0.270753	0.0966977	0.0212043	0.0463901	0.330195	0.724138	0	1	0.98583	0	0	0.00186124	0.0129671	0.0232856	0.00182364	0.0039897
中联重科	2014	10.6038	0.223447	0.044276	0.274577	0.448176	0.0219976	0.171897	0.498048	0.0338859	0.252046	0.482062	0.575798	0.0328698	0.0272979	0.444415	0.23604	0.00664995	0.290498	0.634606	0.37931	0	1	0.141953	0	0	0.00734467	0.00609965	0.0993032	0.00148591	0.064911
探路者	2014	6.48796	0.1318	0.187459	0.581527	0.939942	0.0331259	0.211698	0.558918	0.0310642	0.16898	0.971006	0.964181	0.247291	0.0543674	0.462184	0.253706	0.0219489	0.115709	0.177697	0.37931	0	1	0.273659	0	0	0.032593	0.00716563	0.0609159	0.00289288	0.0152504
恒顺众昇	2014	3.38534	0.0627152	0.032822	0.250023	0.691832	0.0403785	0.273874	0.744693	0.0532922	0.361811	0.745124	0.932883	0.306978	0.153774	0.614733	0.431394	0.0430901	0.888699	0.0689345	0.413793	1	1	0.32667	1	0	0.0192522	0.00964399	0.0385531	0.00270241	0.055735
数码科技	2014	4.46218	0.0866927	0.052029	0.291198	0.608346	0.027949	0.23201	0.62003	0.0390568	0.304382	0.647403	0.788327	0.218675	0.00489091	0.957133	1	0.0362316	0.551349	0.260802	0.344828	0	0	0.137905	0	1	0.0189575	0.000424006	0.0829764	0.00314102	0.047798
先河环保	2014	4.46218	0.0866927	0.057132	0.302137	0.612532	0.0282438	0.240019	0.610343	0.0388549	0.307883	0.651387	0.795418	0.355865	0	0.537881	0.336048	0.0407775	0.549536	0.137245	0.482759	0	1	0.111716	0	0	0.0308509	0	0.0466303	0.00353511	0.0476408
宝莫股份	2014	2.88729	0.0516252	0.043262	0.272403	0.542931	0.0212415	0.177366	0.584926	0.0332318	0.258274	0.576163	0.677035	0.225085	0	0.289825	0.109047	0.0945629	0.903323	0.156083	0.482759	0	1	0.466346	0	0	0.0116201	0	0.0149623	0.00488183	0.0466343
紫金矿业	2014	3.66667	0.0689794	0.042625	0.271038	0.53761	0.023549	0.197452	0.581871	0.0355903	0.278513	0.5732	0.692437	0.217519	0.13981	0.158829	0.0389152	0.0253683	0.24985	0.61955	0.344828	1	1	0.27581	1	0	0.0150043	0.00964401	0.0109559	0.00174989	0.0172345
南京新百	2014	6.59219	0.134121	0.031854	0.247947	0.566882	0.0241165	0.199941	0.636186	0.0372006	0.290138	0.604083	0.734969	-6.30434e-12	0.0317915	0.273645	0.0985236	0.235694	0.771889	0.321134	0.62069	0	1	0.185602	0	0	-8.45545e-13	0.00426391	0.0367016	0.0316116	0.103527
天齐锂业	2014	4.43121	0.0860032	-0.08151	0.00492207	0.641106	0.0279896	0.346464	1	0.052059	0.530485	0.693165	1.06908	0.981651	0.130304	0.214251	0.0643905	0.0352658	0.155807	0.218621	0.517241	0	0	0.714069	0	0	0.0844251	0.0112065	0.0184263	0.00303297	0.0133999
泛海控股	2014	8.17976	0.169471	0.0329	0.25019	0.516071	0.0243417	0.19908	0.588279	0.0373232	0.288402	0.553395	0.682251	0.709869	0.211044	0.50442	0.298234	0.0848211	0.316946	0.394576	0.724138	0	1	0.839575	0	1	0.120302	0.0357658	0.0854845	0.0143747	0.0537131
恒立液压	2014	8.37889	0.173905	0.057887	0.303756	0.494615	0.0232528	0.19234	0.50356	0.0338141	0.260486	0.528429	0.629068	0.205979	0.0211092	0.34789	0.151131	0.0307698	0.170551	0.322253	0.172414	0	1	0.438892	0	1	0.0358207	0.00367099	0.0604997	0.00535102	0.0296597
星宇股份	2014	5.36277	0.106746	0.083967	0.359665	0.696121	0.0306267	0.249722	0.614129	0.038622	0.294515	0.734743	0.861876	0.204803	0.0356847	0.17138	0.0441455	0.041254	0.16999	0.343796	0.344828	0	0	0.455719	0	0	0.0218619	0.0038092	0.0182941	0.00440369	0.0181458
建设银行	2014	4.83008	0.0948848	0.014666	0.2111	0.469955	0.0231748	0.190783	0.595199	0.0379317	0.295815	0.507886	0.646072	0.183148	0.00222736	0.609878	0.42502	0.0286072	0.0731577	0.952546	0.206897	0	1	0.629049	1	0	0.017378	0.000211343	0.0578682	0.00271439	0.00694156
中国石油	2014	4.83008	0.0948848	0.063061	0.314848	0.576168	0.0236244	0.19118	0.562447	0.0336818	0.254937	0.60985	0.704287	0.198727	0.00243958	0.3228	0.132118	0.026238	0.136078	1	0.37931	0	1	1	1	0	0.0188562	0.000231479	0.0306288	0.00248959	0.0129117
珈伟股份	2014	11.7661	0.249326	0.018732	0.219817	0.442421	0.0252827	0.215475	0.560045	0.039635	0.31656	0.482056	0.639164	0.183803	0	0.114999	0.0231268	0.0479528	0.153354	0.305766	0.586207	0	1	0.165486	0	0	0.0458269	0	0.0286724	0.0119559	0.0382352
大康农业	2014	1.54986	0.0218452	0.003696	0.187583	0.442081	0.0219673	0.191457	0.599248	0.0377946	0.30583	0.479875	0.629842	0.169065	0.0191981	0.107006	0.0206623	0.0116249	0.0925669	0.267419	0.448276	0	1	0.266447	0	0	0.00369326	0.000419385	0.00233756	0.000253949	0.00202214
英飞拓	2014	4.43121	0.0860032	0.025466	0.234253	0.467383	0.0243071	0.0761495	0.564538	0.0380104	0.174197	0.505393	0.518066	0.275873	0	0.554883	0.356122	0.0270223	0.342434	0.281477	0.344828	0	1	0.36083	0	1	0.023726	0	0.0477217	0.00232401	0.0294504
天山生物	2014	4.43121	0.0860032	0.021168	0.225039	0.438805	0.0158156	0	0.550432	0.0299759	0.10319	0.468781	0.417637	0.217609	0.0267234	0.378913	0.176385	0.0401028	0.258931	0.0445636	0.241379	0	1	0.297697	0	0	0.0187151	0.0022983	0.0325877	0.00344897	0.0222689
国创高新	2014	8.17976	0.169471	0.011023	0.203291	0.496422	0.0237761	0.185772	0.628293	0.0388838	0.294007	0.535305	0.67117	0.162739	0.144262	0.4909	0.283591	0.0282744	0.134585	0.0864136	0.275862	0	1	0.475076	0	0	0.0275796	0.0244483	0.0831933	0.00479168	0.0228082
上工申贝	2014	8.37889	0.173905	0.059133	0.306427	0.720731	0.02775	0.222739	0.70125	0.0381693	0.289232	0.758901	0.884337	0.937487	0	0.296732	0.113699	0.0275717	0.0871611	0.176149	0.586207	0	1	0.20458	0	0	0.163034	0	0.0516032	0.00479486	0.0151577
国中水务	2014	6.57078	0.133644	0.052232	0.291633	0.550192	0.0189931	0.183611	0.567812	0.0301234	0.256748	0.580315	0.68157	0.170324	0.0430614	0.378484	0.176022	0.0440823	0.0425509	0.246382	0.413793	0	1	0.167637	0	0	0.0227628	0.00575492	0.0505822	0.00589135	0.00568669
普邦股份	2014	8.17976	0.169471	0.108049	0.411291	0.692668	0.0251606	0.193692	0.547789	0.0308441	0.219038	0.723512	0.778311	0.185082	0.00703477	0.410514	0.204092	0.0551891	0.202943	0.311278	0.517241	0	1	0.342105	0	0	0.0313661	0.00119219	0.0695702	0.00935295	0.034393
上海电力	2014	3.61651	0.0678627	0.052189	0.291541	0.568015	0.026281	0.207244	0.583765	0.0373811	0.27996	0.605396	0.72307	0.203193	0.572649	0.277333	0.100876	0.025408	0.0519356	0.464362	0.413793	1	1	0.449519	1	0	0.0137892	0.0388615	0.0188205	0.00172426	0.00352449
誉衡药业	2014	4.46218	0.0866927	0.083377	0.3584	0.770446	0.0322292	0.255088	0.681736	0.0402743	0.30028	0.81072	0.942157	0.156094	0.00299251	0.408918	0.202645	0.104746	0.0746507	0.226209	0.344828	0	1	0.472166	0	1	0.0135322	0.000259429	0.0354502	0.00908068	0.00647168
复星医药	2013	4.4937	0.0873947	0.07696	0.344644	0.685996	0.0290345	0.248395	0.623541	0.0377174	0.299189	0.723714	0.857431	0.292448	0.0162215	0.306499	0.120441	0.0420786	0.0997142	0.55761	0.37931	1	1	0.427379	0	1	0.0255584	0.00141767	0.0267864	0.00367745	0.0087145
光迅科技	2013	11.7661	0.249326	0.077473	0.345744	0.61529	0.0264152	0.234735	0.559352	0.0350606	0.285357	0.650351	0.772552	0.179578	0.0685402	0.362531	0.16281	0.0241015	0.163442	0.40125	0.275862	0	1	0.517839	1	1	0.0447735	0.0170889	0.0903886	0.00600914	0.0407505
千山药机	2013	8.37889	0.173905	0.081323	0.353997	0.655769	0.0307551	0.193977	0.585213	0.0390065	0.242107	0.694776	0.768423	0.200139	0.290668	0.293812	0.111721	0.0538895	0.104951	0.193709	0.241379	0	1	0.0814777	0	0	0.0348051	0.0505486	0.0510954	0.00937164	0.0182516
三安光电	2013	4.17571	0.080314	0.077809	0.346464	0.671671	0.0316056	0.260914	0.608578	0.040194	0.310741	0.711865	0.854776	0.167765	0	0.318436	0.128939	0.0440546	0.208714	0.442808	0.551724	0	1	0.350582	0	0	0.0134739	0	0.0255749	0.0035382	0.0167627
豪迈科技	2013	4.46218	0.0866927	0.093473	0.380044	0.83106	0.0400783	0.354326	0.709082	0.0471065	0.388983	0.878166	1.09191	0.271877	0.0497744	0.147507	0.0344682	0.052821	0.21097	0.405613	0.482759	0	1	0.285805	0	0	0.0235697	0.00431508	0.0127878	0.0045792	0.0182896
经纬纺机	2013	0.806791	0.0052995	0.096912	0.387416	0.733901	0.0316238	0.250444	0.613696	0.038358	0.284185	0.772259	0.887433	1	0.105621	0.428244	0.220514	0.0170846	0.175525	0.557262	0.482759	1	0	0.301366	1	0	0.0052995	0.000559738	0.00226948	9.05396e-05	0.000930195
大族激光	2013	4.4937	0.0873947	0.100909	0.395985	0.685571	0.0320073	0.268338	0.56024	0.0383517	0.298323	0.723922	0.852999	0.0589202	0.000362747	0.395794	0.190937	0.0301254	0.234666	0.486329	0.344828	0	1	0.135501	0	1	0.00514932	3.17022e-05	0.0345903	0.0026328	0.0205085
泰格医药	2013	4.46218	0.0866927	0.147513	0.495893	0.791479	0.0341869	0.282411	0.531922	0.0359975	0.272384	0.827477	0.926377	0.203347	0.235648	0.898549	0.886055	0.0547795	0.928608	0.188543	0.172414	0	1	0.260248	0	1	0.0176287	0.0204289	0.0778976	0.00474899	0.0805036
恒顺众昇	2013	3.38534	0.0627152	0.057981	0.303957	0.524952	0.0306087	0.345251	0.530275	0.0411264	0.410349	0.566078	0.812222	0.177245	0.0148802	0.394874	0.190129	0.0270578	0.712332	0.0698707	0.37931	1	1	0.334008	1	0	0.011116	0.000933218	0.0247646	0.00169693	0.0446741
中材国际	2013	1.33372	0.0170324	0.037926	0.260964	0.43731	0.0221257	0.201561	0.505073	0.0346298	0.286549	0.471939	0.600944	0.113399	0.0165144	0.426599	0.218964	0.0208681	0.325517	0.528242	0.275862	0	1	0.444712	1	0	0.00193147	0.00028128	0.00726603	0.000355435	0.00554434
海陆重工	2013	10.6038	0.223447	0.068825	0.327204	0.541166	0.0240008	0.206873	0.516195	0.033497	0.26541	0.574663	0.679215	0.334979	0.423292	0.113612	0.02269	0.0248583	0.119396	0.327755	0.310345	0	1	0.22166	0	0	0.0748502	0.0945834	0.0253864	0.00555452	0.0266788
大智慧	2013	8.17976	0.169471	-0.083806	2.97507e-17	0.330621	0.0289211	0.0545366	0.730085	0.053209	0.246181	0.383829	0.468963	0.296505	0.00502153	0.654753	0.485729	0.0358761	0.570545	0.384635	0.310345	0	1	0.610703	0	1	0.0502489	0.000851003	0.110962	0.00607995	0.0966908
三一重工	2013	8.37889	0.173905	0.10384	0.402268	0.57051	0.0230649	0.182437	0.450277	0.0291668	0.21159	0.599676	0.649106	0.160047	0.00776407	0.323178	0.132395	0.0119791	0.161688	0.665671	0.310345	0	1	0.620825	0	1	0.027833	0.00135021	0.0562023	0.00208323	0.0281184
神州泰岳	2013	6.48796	0.1318	0.125723	0.44918	0.824139	0.0340539	0.225151	0.618199	0.0379801	0.234815	0.862119	0.923567	0.176234	0.0327668	0.646655	0.474475	0.0263153	0.741901	0.418209	0.275862	0	1	0.0837551	0	1	0.0232277	0.00431868	0.0852292	0.00346836	0.0977828
美盛文化	2013	2.38435	0.0404264	0.109103	0.413551	0.592152	0.0326924	0.274668	0.455685	0.0382382	0.297543	0.63039	0.757716	0.192847	5.49909e-05	0.0819218	0.01376	0.0393363	0	0.210821	0.241379	0	0	0.494307	0	0	0.00779612	2.22309e-06	0.00331181	0.00159023	0
奥佳华	2013	0.65815	0.00198976	0.010143	0.201404	0.532998	0.0260527	0.224184	0.663114	0.041235	0.332424	0.574234	0.74704	0.318282	0.00422679	0.266694	0.0941637	0.039395	0.201257	0.395383	0.448276	0	1	0.293902	0	1	0.000633305	8.4103e-06	0.000530657	7.83865e-05	0.000400454
软控股份	2013	4.46218	0.0866927	0.035964	0.256758	0.484511	0.0244351	0.201983	0.552179	0.0371188	0.288636	0.52163	0.65053	0.156327	0.222399	0.335344	0.141466	0.028769	0.223665	0.389015	0.310345	0	1	0.154226	0	1	0.0135524	0.0192804	0.0290719	0.00249407	0.0193902
际华集团	2013	8.17976	0.169471	0.051907	0.290936	0.585075	0.0274969	0.223076	0.599668	0.0386187	0.295725	0.623693	0.756244	0.164085	0.0258053	0.0956686	0.0173866	0.0204633	0.0539608	0.685816	0	0	0	0.746711	1	0	0.0278077	0.00437325	0.016213	0.00346793	0.00914478
惠博普	2013	6.48796	0.1318	0.066153	0.321476	0.631552	0.029323	0.23047	0.603546	0.0390535	0.290827	0.670606	0.795869	0.163238	0.0272172	0.425185	0.217635	0.0491227	0.381991	0.199951	0.37931	0	1	0.120319	0	0	0.0215148	0.00358723	0.0560394	0.00647438	0.0503465
赛为智能	2013	8.17976	0.169471	0.054512	0.296521	0.53536	0.0279794	0.2444	0.54864	0.0388461	0.314414	0.574207	0.725249	0.204867	0.00468001	0.557506	0.359271	0.0870076	0.613416	0.0507202	0.413793	0	1	0.204327	0	0	0.0347189	0.000793125	0.094481	0.0147453	0.103956
美都能源	2013	4.46218	0.0866927	0.019281	0.220994	0.493536	0.0237688	0.184661	0.604032	0.0380749	0.285876	0.531611	0.658916	0.191317	0.018484	0.192386	0.0536051	0.0385481	0.2368	0.163434	0.551724	0	1	0.183198	0	0	0.0165858	0.00160243	0.0166785	0.00334184	0.0205288
洛阳钼业	2013	4.43121	0.0860032	0.066223	0.321626	0.598301	0.0289315	0.201251	0.57381	0.038657	0.262116	0.636958	0.733329	0.222565	0.0142283	0.192045	0.0534447	0.0307069	0.0826373	0.488532	0.344828	0	1	0.350329	0	0	0.0191413	0.00122368	0.0165165	0.00264089	0.00710708
华斯股份	2013	11.7661	0.249326	0.066754	0.322765	0.619219	0.027164	0.185682	0.591006	0.0368463	0.246396	0.656065	0.738147	0.163862	0.0020741	0.161745	0.0401023	0.029272	0.413842	0.223336	0.310345	0	1	0.442561	0	0	0.040855	0.000517128	0.0403272	0.00729828	0.103182
亚玛顿	2013	4.46218	0.0866927	0.034107	0.252777	0.509056	0.023411	0.198513	0.578873	0.0362798	0.286817	0.545336	0.673462	0.197088	0.0253994	0.336192	0.142109	0.0298366	0.108604	0.262825	0.103448	0	1	0.476847	0	0	0.0170861	0.00220194	0.0291454	0.00258661	0.00941518
中集集团	2013	8.37889	0.173905	0.030316	0.24465	0.542792	0.0255924	0.200814	0.618817	0.0388188	0.292306	0.581611	0.71329	0.213408	0.0608909	0.136034	0.0302236	0.0264778	0.0528911	0.728656	1	0	1	0.587298	0	0	0.0371127	0.0105892	0.0236569	0.00460463	0.00919802
中利集团	2013	6.48796	0.1318	0.030822	0.245735	0.483583	0.0234084	0.204298	0.564864	0.036596	0.295291	0.520179	0.657059	0.23657	0.0133883	0.131962	0.0287807	0.0318118	0.153376	0.41703	0.448276	1	1	0.598052	0	0	0.03118	0.00176459	0.0173927	0.0041928	0.020215
新大洲A	2013	9.35808	0.195708	0.038986	0.263237	0.582328	0.0243143	0.187036	0.631176	0.0367052	0.271402	0.619034	0.730378	0.207531	0.357584	0.0318656	0.00375432	0.0264332	0.0508585	0.424011	0.586207	0	1	0.0613613	0	0	0.0406155	0.069982	0.00623635	0.00517318	0.00995342
襄阳轴承	2013	7.67074	0.158137	0.004712	0.189761	0.434977	0.0222444	0.152448	0.590265	0.0379718	0.266711	0.472949	0.582713	0.362986	0.0799456	0.0880337	0.0153257	0.0258783	0.0538189	0.340409	0.551724	0	1	0.254428	1	1	0.0574015	0.0126423	0.0139214	0.00409231	0.00851075
雅化集团	2013	1.54986	0.0218452	0.098238	0.390259	0.700118	0.0304073	0.218796	0.580187	0.0370184	0.252021	0.737136	0.820676	0.20502	0.225504	0.174106	0.0453231	0.369079	0.178059	0.161473	0.275862	0	0	0.179656	0	0	0.00447871	0.00492617	0.00380338	0.00806259	0.00388973
海航控股	2013	8.17976	0.169471	0.022354	0.227582	0.491514	0.0241909	0.203404	0.594162	0.0381968	0.301635	0.529711	0.672565	0.310047	0.0775544	0.523393	0.3194	0.035499	0.25169	0.507043	0.551724	0	1	0.264044	1	0	0.0525439	0.0131432	0.0886998	0.00601605	0.0426542
金发科技	2013	1.33372	0.0170324	0.067836	0.325084	0.598673	0.025383	0.222812	0.569903	0.0349687	0.281883	0.633642	0.753649	0.19016	0.0881741	0.276971	0.100644	0.0350317	0.139064	0.418022	0.551724	0	1	0.124241	0	0	0.00323889	0.00150182	0.00471749	0.000596675	0.00236859
通源石油	2013	4.46218	0.0866927	0.041668	0.268986	0.492289	0.0236929	0.162506	0.544105	0.0358264	0.245061	0.528115	0.613126	0.188795	0.416174	0.41192	0.205372	0.02074	0.0848907	0.132878	0.482759	0	1	0.202303	0	0	0.0163671	0.0360792	0.0357105	0.00179801	0.00735941
海南海药	2013	8.17976	0.169471	0.0331	0.250618	0.524455	0.0265599	0.22069	0.595205	0.0395116	0.309422	0.563967	0.712045	0.184071	0.0485584	0.15787	0.0385287	0.0311447	0.180323	0.278993	0.586207	0	1	0.181807	0	0	0.0311947	0.00822923	0.0267543	0.00527812	0.0305595
三五互联	2013	4.46218	0.0866927	-0.017209	0.142768	0.481537	0.0222678	0.109666	0.68924	0.0401228	0.243453	0.52166	0.608412	0.169323	0.000713503	0.323427	0.132577	0.00823759	0.187299	0.311918	0.172414	0	1	0.481022	0	1	0.0146791	6.18555e-05	0.0280387	0.000714139	0.0162374
浙江龙盛	2012	6.48796	0.1318	0.053484	0.294317	0.56706	0.0297997	0.296771	0.579514	0.0407577	0.366645	0.607817	0.810347	0.337254	0.0102415	0.230976	0.0732873	0.0506649	0.129336	0.473866	0.344828	0	1	0.0754049	0	0	0.0444501	0.00134983	0.0304427	0.00667764	0.0170465
二六三	2012	2.88729	0.0516252	0.061182	0.31082	1	0.030401	0.258771	0.944069	0.040609	0.322818	1.04061	1.19759	0.223963	0.00802645	0.60252	0.41545	0.155317	0.54815	0.140159	0.310345	0	0	0.169661	0	1	0.0115621	0.000414367	0.0311052	0.00801825	0.0282983
天顺风能	2012	11.7661	0.249326	0.047704	0.281926	0.644006	0.0282978	0.232042	0.663087	0.0398238	0.308101	0.68383	0.828344	0.417396	0.0194192	0.317524	0.12828	0.0083249	0.255945	0.194381	0.103448	0	1	0.381959	0	0	0.104068	0.00484172	0.0791671	0.00207562	0.0638139
三一重工	2012	8.37889	0.173905	0.226542	0.665312	0.734895	0.0266065	0.190866	0.273996	0.020782	0.115225	0.755677	0.699218	0.172168	0.051642	0.359526	0.160378	2.90142e-08	0.167668	0.713843	0.275862	0	1	0.620825	0	1	0.0299408	0.00898079	0.0625234	5.04571e-09	0.0291582
乐金健康	2012	8.37889	0.173905	0.107754	0.410659	0.521664	0.0243537	0.203783	0.396582	0.0300696	0.229185	0.551734	0.617694	0.201396	0.0315639	0.364788	0.164648	0.0474985	0.241122	0.145033	0.448276	0	1	0.294914	0	0	0.0350238	0.00548911	0.0634384	0.00826021	0.0419323
天业通联	2012	9.35808	0.195708	0.009729	0.200517	0	0	0.186198	0.190493	0.0153449	0.295528	0.0153449	0.176469	0.162458	0.239986	0.30303	0.118024	0.000111771	0.192706	0.292442	0.275862	0	1	0.0950152	0	0	0.0317943	0.0469672	0.0593055	2.18745e-05	0.037714
海默科技	2012	4.46218	0.0866927	0.028687	0.241158	0.454716	0.0251693	0.209958	0.544817	0.0385559	0.302661	0.493271	0.635986	0.210868	0.0284206	0.317739	0.128436	0.0647783	0.138424	0.103122	0.275862	0	1	0.199013	0	1	0.0182807	0.00246386	0.0275457	0.00561581	0.0120003
金螳螂	2012	4.46218	0.0866927	0.12575	0.449238	0.741191	0.031829	0.263955	0.544407	0.0357631	0.272843	0.776954	0.879396	0.92872	0.00231572	0.484039	0.2763	0.0864869	0.458889	0.419402	0.517241	0	1	0.263411	0	0	0.0805133	0.000200756	0.0419626	0.00749779	0.0397823
海特高新	2012	6.48796	0.1318	0.040514	0.266512	0.572085	0.0276522	0.229196	0.618057	0.0398791	0.311441	0.611964	0.760767	0.254229	0.0151151	0.437404	0.229245	0.0277073	0.106644	0.16365	0.551724	0	0	0.25873	0	1	0.0335074	0.00199217	0.05765	0.00365183	0.0140557
漫步者	2012	18.4417	0.397971	0.058358	0.304766	0.594901	0.0265943	0.224761	0.591453	0.0370942	0.291876	0.631995	0.761304	0.174336	0.146804	0.040167	0.00506642	0.0368426	0.138637	0.353832	0.241379	1	1	0.320724	0	0	0.0693807	0.0584237	0.0159853	0.0146623	0.0551735
国联水产	2012	4.46218	0.0866927	0.005652	0.191777	0.108377	0.024272	0.25442	0.297526	0.0398987	0.365903	0.148276	0.357145	0.171889	0.055925	0.02878	0.00330182	0.0550836	0.0426576	0.354103	0.241379	0	1	0.480137	0	0	0.0149016	0.00484829	0.00249501	0.00477535	0.0036981
四维图新	2011	2.38435	0.0404264	0.176266	0.557532	0.796969	0.027469	0.218989	0.461257	0.0265203	0.185674	0.823489	0.839692	0.295584	0.411558	0.487695	0.280174	0.0546219	0.621307	0.305632	0.172414	0	1	0.205719	0	1	0.0119494	0.0166378	0.0197158	0.00220817	0.0251172
上海医药	2011	6.59219	0.134121	0.096616	0.386782	0.618622	0.0267633	0.223045	0.512017	0.033549	0.25757	0.652171	0.745051	0.155962	0.0215913	0.18429	0.0498544	0.0432006	0.0999253	0.653214	0.448276	0	1	0.412449	1	0	0.0209178	0.00289585	0.0247171	0.00579412	0.0134021
时代新材	2011	4.43121	0.0860032	0.088222	0.368787	0.638948	0.0257629	0.202363	0.552137	0.0333681	0.244448	0.672317	0.75309	0.225991	0.1015	0.478527	0.270512	0.039117	0.243895	0.327193	0.310345	0	1	0.158907	1	1	0.0194359	0.00872934	0.0411549	0.00336419	0.0209757
卧龙电气	2011	5.36277	0.106746	0.072377	0.334819	0.514596	0.024659	0.232255	0.483248	0.0338073	0.28727	0.548403	0.674474	0.195163	0	0.12125	0.0251433	0.0287129	0.0640762	0.438487	0.413793	1	1	0.231908	0	1	0.0208329	0	0.012943	0.00306499	0.00683988
光明乳业	2011	1.54986	0.0218452	0.045099	0.276341	0.547821	0.0258108	0.219975	0.584446	0.0376014	0.29849	0.585422	0.722697	0.296361	0.143893	0.417463	0.210453	0.0248039	0.101098	0.353606	0.37931	0	1	0.350668	1	0	0.00647406	0.00314336	0.00911956	0.000541845	0.00220851
福瑞股份	2011	12.2073	0.259151	0.089733	0.372026	0.613794	0.0258893	0.182038	0.525811	0.0333472	0.223229	0.647141	0.7061	0.630437	0.525199	0.730031	0.596631	0.0578045	0.128186	0.0896271	0.310345	0	1	0.112601	0	1	0.163379	0.136106	0.189189	0.0149801	0.0332196
美的集团	2011	4.83008	0.0948848	0.099704	0.393402	0.659053	0.0285436	0.258642	0.539838	0.0350213	0.289843	0.694075	0.817991	0.102923	0.0155761	0.329928	0.137391	6.35203e-05	0.0598997	0.792214	0.241379	1	1	0.970268	0	0	0.00976587	0.00147793	0.0313051	6.02712e-06	0.00568357
华邦健康	2011	4.83008	0.0948848	0.108086	0.411371	0.756631	0.0290552	0.221129	0.60454	0.0347169	0.245911	0.791348	0.869675	0.42928	0.359738	0.760433	0.644638	0.0337952	0.0941666	0.223072	0.517241	0	1	0.124747	0	0	0.0407321	0.0341336	0.0721535	0.00320665	0.00893498
海能达	2011	8.37889	0.173905	0.121784	0.440736	0.680731	0.0232456	0.219852	0.501093	0.027605	0.232978	0.708336	0.778799	0.20354	0.00393745	0.498272	0.29153	0.0347588	0.399381	0.331289	0.482759	0	1	0.660425	0	1	0.0353967	0.000684742	0.0866518	0.00604472	0.0694544
科力远	2011	18.4417	0.397971	0.009956	0.201003	0.431507	0.0192046	0.192734	0.573403	0.0344372	0.301744	0.465944	0.614285	0.325635	0	0.167376	0.0424427	0.0283238	0.100992	0.343649	0.310345	0	1	0.16751	0	0	0.129593	0	0.0666108	0.0112721	0.0401918
天宝食品	2011	18.4417	0.397971	0.101326	0.396879	0.700029	0.027471	0.216492	0.571995	0.0337962	0.247128	0.733826	0.815195	0.22964	0	-9.76702e-08	1.21005e-08	0.0347682	0.0258078	0.327811	0.344828	0	1	0.386893	0	0	0.0913902	0	-3.88699e-08	0.0138367	0.0102708
巨轮智能	2011	8.37889	0.173905	0.069094	0.327781	0.632888	0.0261853	0.233424	0.597007	0.0356451	0.291216	0.668533	0.797218	0.175096	0	0.398565	0.193381	0.0246891	0.256479	0.315627	0.206897	0	1	0.177632	0	0	0.0304501	0	0.0693125	0.00429356	0.0446029
飞亚达A	2010	10.6038	0.223447	0.047722	0.281965	0.568278	0.0277281	0.212829	0.595735	0.039255	0.289245	0.607533	0.733385	0.186146	0.00457637	0.184922	0.0501427	0.0593131	0.0617137	0.338834	0.551724	0	1	0.472925	1	0	0.0415938	0.00102258	0.0413204	0.0132534	0.0137898
上港集团	2010	20.0934	0.434748	0.07748	0.345759	0.730428	0.0294777	0.240115	0.661663	0.038108	0.290627	0.768536	0.893063	0.112492	0.262765	0.0861569	0.0148369	0.0234958	0.0929229	0.617526	0.103448	0	1	0.467105	1	0	0.0489059	0.114237	0.0374565	0.0102147	0.040398
美的集团	2010	45.479	1	0.075361	0.341216	0.722668	0.0295274	0.239719	0.660334	0.0383632	0.292046	0.761031	0.887026	0.250921	0.00426504	0.0920765	0.0164024	0.083158	0.0347569	0.730961	0.206897	1	1	0.856402	0	0	0.250921	0.00426504	0.0920765	0.083158	0.0347569
东软集团	2009	4.89113	0.0962441	0.111552	0.418801	0.754089	0.0294744	0.230328	0.593174	0.0347976	0.251976	0.788887	0.872865	0.196291	0.0101678	0.792246	0.696858	0.0391613	0.89118	0.553533	0.482759	0	1	0.130501	0	1	0.0188918	0.00097859	0.076249	0.00376904	0.0857709
中金岭南	2009	4.43121	0.0860032	0.043998	0.273981	0.584909	0.02897	0.246974	0.620301	0.0408526	0.325904	0.625762	0.787886	0.290944	0	0.136021	0.0302188	0.0390413	0.239111	0.500839	0.724138	0	1	0.308957	1	0	0.0250221	0	0.0116982	0.00335767	0.0205643
五矿发展	2009	2.5	0.0430016	0.026612	0.23671	0.4365	0.0222544	0.190955	0.534079	0.0358561	0.285797	0.472356	0.600843	0.00426175	0.0974674	0.311377	0.123879	0.00474033	0.201173	0.514829	0.275862	0	1	0.710906	1	0	0.000183262	0.00419126	0.0133897	0.000203842	0.00865077
苏宁易购	2009	18.4417	0.397971	0.119421	0.43567	0.735436	1	1	0.55592	1	1	1.73544	1.61601	0.178908	0.128681	0.541015	0.339705	0.03633	0.373467	0.426426	0.310345	0	1	0.269484	0	0	0.0712002	0.0512112	0.215308	0.0144583	0.148629
金风科技	2008	8.21222	0.170194	0.190281	0.587577	0.791349	0.0352869	0.277044	0.41944	0.0329412	0.230652	0.82429	0.878112	0.26315	1	0.595578	0.406522	0.0995046	0.219863	0.212566	0.206897	0	1	0.138664	0	1	0.0447865	0.170194	0.101364	0.0169351	0.0374193

## Sheet: roe
主并企业		CULD	1	PIMAP	2	Y0	3	Y1	4	Y2	5	Y01	6	Y11	7	Y21	WAGE	TRA	EDU	EF	TSRA	LNSI	AGE	EXP	INDUS	FH	GSTYP	是否高科技	CULD*WAGE	CULD*TRA	CULD*EDU	CULD*EF	CULD*TSRA
均胜电子	2015	0.173905	0.147353	0.412709	0.128684	0.618771	0.055001	0.605287	0.031179	0.535873	-0.018669	0.551495	-0.092352	0.573159	-0.116174	0.387185	0.193627	9.88744e-05	0.224302	0.064035	0.192172	0.459068	0.655172	1	1	0.671685	0	1	0.0336726	1.71947e-05	0.0390072	0.011136	0.0334197
金达威	2015	0.0866927	0.142044	0.405112	0.078157	0.544656	0.165441	0.707162	0.203938	0.756505	-0.063887	0.462546	0.023397	0.702057	0.061894	0.554596	0.686571	0.00940122	0.296939	0.0468151	0.127226	0.279744	0.482759	0	1	0.350329	0	0	0.0595207	0.000815017	0.0257425	0.00405853	0.0110296
华天科技	2015	0.0866927	0.142571	0.405866	0.090282	0.562442	0.08181	0.630017	0.096571	0.619386	-0.052289	0.485361	-0.060761	0.608339	-0.046	0.453159	0.194008	0.00720089	0.138986	0.049173	0.282926	0.481357	0.275862	0	1	0.315536	0	1	0.0168191	0.000624265	0.0120491	0.00426294	0.0245277
长电科技	2015	0.0866927	0.050569	0.274211	0.012883	0.44891	0.023888	0.576587	0.048911	0.558519	-0.037686	0.514087	-0.026681	0.64629	-0.001658	0.494847	0.38286	0.00375142	0.254061	0.0851166	0.257545	0.542089	0.448276	0	1	0.0860324	0	0	0.0331912	0.000325221	0.0220252	0.00737899	0.0223273
宏图高科	2015	0.169471	0.053268	0.278073	0.05369	0.508767	0.055781	0.606006	0.072493	0.588636	0.000422	0.58905	0.002513	0.678801	0.019225	0.51448	0.220547	0.0182177	0.373421	0.0420672	0.0809427	0.477571	0.448276	0	1	0.18168	0	0	0.0373762	0.00308737	0.063284	0.00712917	0.0137174
得润电子	2015	0.195708	0.074176	0.307993	0.055513	0.511441	0.022516	0.575321	0.084704	0.604231	-0.018663	0.551507	-0.05166	0.618474	0.010528	0.506304	0.239942	2.24569e-06	0.174535	0.040917	0.0905407	0.474371	0.655172	1	1	0.334135	0	0	0.0469587	4.39499e-07	0.034158	0.0080078	0.0177195
纳思达	2015	0.0866927	0.432443	0.820673	0.228684	0.765455	0.033245	0.585218	0.325178	0.911342	-0.203759	0.1874	-0.399198	0.231454	-0.107265	0.39556	0.35253	0.013567	0.221218	1	0.182361	0.1312	0.689655	1	1	0.742535	0	1	0.0305618	0.00117616	0.019178	0.0866927	0.0158094
博彦科技	2015	0.0866927	0.114974	0.366375	0.110387	0.591933	0.065438	0.614914	0.109535	0.635942	-0.004587	0.579196	-0.049536	0.620839	-0.005439	0.491292	0.230253	0.00156565	0.664837	0.0324486	0.995521	0.479309	0.551724	1	1	0.0406123	0	1	0.0199613	0.000135731	0.0576365	0.00281305	0.0863044
泰格医药	2015	0.0818358	0.156137	0.425279	0.16751	0.675723	0.106993	0.653247	0.145757	0.682202	0.011373	0.610592	-0.049144	0.621275	-0.01038	0.486647	0.281842	0.00676074	0.931107	0.0512478	0.912659	0.27807	0.241379	0	1	0.257971	0	0	0.0230648	0.00055327	0.0761979	0.0041939	0.0746881
雪迪龙	2015	0.134121	0.157089	0.426641	0.179805	0.693758	0.117904	0.663312	0.119089	0.648144	0.022716	0.632905	-0.039185	0.632366	-0.038	0.46068	0.202961	0.0166904	0.451619	0.0440587	0.687	0.231513	0.344828	0	1	0.751012	0	1	0.0272214	0.00223853	0.0605717	0.0059092	0.0921412
和邦生物	2015	0.0873947	0.167058	0.440907	0.043454	0.493753	0.03796	0.589567	0.048268	0.557698	-0.123604	0.345075	-0.129098	0.532238	-0.11879	0.384725	0.13841	0.0659386	0.286782	0.030187	0.137357	0.409138	0.310345	0	1	0.580086	0	0	0.0120963	0.00576268	0.0250632	0.00263819	0.0120043
创维数字	2015	0.134121	0.311647	0.647814	0.193695	0.714132	0.196168	0.735506	0.035273	0.541102	-0.117952	0.356193	-0.115479	0.547404	-0.276374	0.236572	0.250927	0.00414994	0.323752	0.0415243	0.269596	0.355316	0.758621	0	1	0.648153	0	0	0.0336546	0.000556594	0.043422	0.00556929	0.0361585
海普瑞	2015	0.0866927	0.041619	0.261404	0.068254	0.53013	0.04756	0.598423	0.01689	0.517625	0.026635	0.640614	0.005941	0.682618	-0.024729	0.473157	0.323625	0.00108752	0.491578	0.0795709	0.510398	0.235164	0.448276	1	1	0.374873	0	0	0.0280559	9.42804e-05	0.0426162	0.00689822	0.0442478
石基信息	2015	0.106746	0.218761	0.514894	0.110884	0.592662	0.081283	0.629531	0.082237	0.60108	-0.107877	0.376012	-0.137478	0.522906	-0.136524	0.368053	0.18713	0.197711	0.554564	0.0315963	0.739576	0.299499	0.448276	1	1	0.70458	0	0	0.0199754	0.0211048	0.0591975	0.00337278	0.0789467
江河集团	2015	0.0860032	0.055976	0.281949	0.055811	0.511878	0.05562	0.605858	0.068726	0.583825	-0.000165	0.587895	-0.000356	0.675606	0.01275	0.508393	0.272849	0.00194493	0.437494	0.0114326	0.597419	0.480433	0.413793	1	1	0.253543	0	0	0.0234659	0.00016727	0.0376259	0.000983239	0.05138
深圳能源	2015	0.169471	0.11955	0.372923	0.09083	0.563246	0.062192	0.61192	0.034894	0.540618	-0.02872	0.531724	-0.057358	0.612128	-0.084656	0.416816	0.223141	0.480098	0.453703	0.0523728	0.445665	0.393308	0.62069	1	1	0.512525	1	0	0.0378159	0.0813627	0.0768894	0.00887566	0.0755272
雪人股份	2015	0.133644	-0.00706	0.191744	0.01215	0.447835	0.017141	0.570363	-0.026262	0.462515	0.01921	0.626008	0.024201	0.702953	-0.019202	0.478353	0.16574	0.025242	0.259261	0.0254816	0.284313	0.268335	0.37931	0	1	0.2958	0	1	0.0221502	0.00337346	0.0346488	0.00340547	0.0379968
信威集团	2015	0.00198976	0.336013	0.682681	0.16867	0.677424	0.127005	0.671707	-0.162149	0.288973	-0.167343	0.259035	-0.209008	0.44325	-0.498162	0.0280579	0.191792	0.180428	0.779212	0.0306595	0.410686	0.318321	0.37931	0	1	0.345015	0	1	0.00038162	0.000359009	0.00155044	6.1005e-05	0.000817166
兴森科技	2015	0.1318	0.075352	0.309676	0.071845	0.535398	0.084936	0.6329	0.069493	0.584804	-0.003507	0.581321	0.009584	0.686675	-0.005859	0.490897	0.253889	0.00472199	0.284351	0.0292305	0.262771	0.412032	0.413793	0	1	0.195218	0	1	0.0334626	0.000622359	0.0374775	0.00385259	0.0346332
中鼎股份	2015	0.173905	0.220045	0.516731	0.216438	0.747492	0.178037	0.718781	0.16034	0.700826	-0.003607	0.581124	-0.042008	0.629222	-0.059705	0.440274	0.186111	0.141986	0.230165	0.0348215	0.330809	0.538522	0.448276	1	1	0.55086	0	0	0.0323657	0.0246921	0.0400269	0.00605563	0.0575294
金风科技	2015	0.0860032	0.130063	0.387967	0.180753	0.695148	0.163483	0.705356	0.1432	0.678936	0.05069	0.687933	0.03342	0.713219	0.013137	0.508757	0.975633	0.00931184	0.622454	0.0535346	0.225019	0.429282	0.448276	1	1	0.141574	0	1	0.0839076	0.000800849	0.053533	0.00460415	0.0193523
金智科技	2015	0.00168153	0.162928	0.434997	0.145094	0.642842	0.0965	0.643568	0.129864	0.661905	-0.017834	0.553138	-0.066428	0.602028	-0.033064	0.465321	0.182607	0.313619	0.633666	0.0379669	0.627919	0.25194	0.551724	0	1	0.49747	0	1	0.000307059	0.000527359	0.00106553	6.38425e-05	0.00105586
飞马国际	2015	0.1318	0.196887	0.483592	0.109084	0.590021	0.482897	1	0.075703	0.592735	-0.087803	0.4155	0.28601	0.994504	-0.121184	0.382474	0.33031	0	0.593489	0.0656303	0.258505	0.102767	0.448276	0	1	0.701417	0	0	0.0435349	0	0.078222	0.00865009	0.034071
中国交建	2015	0.0860032	0.130655	0.388814	0.11877	0.604229	0.10911	0.6552	0.120731	0.650241	-0.011885	0.56484	-0.021545	0.65201	-0.009924	0.487076	0.202668	0.0158905	0.568683	0.0374032	0.57897	0.797854	0.172414	0	1	0.715081	1	0	0.0174301	0.00136663	0.0489085	0.0032168	0.0497933
普利特	2015	0.0866927	0.129503	0.387166	0.152197	0.653261	0.140275	0.683948	0.079565	0.597667	0.022694	0.632862	0.010772	0.687998	-0.049938	0.449456	0.254663	0.105109	0.205239	0.0839947	0.160606	0.217517	0.413793	0	1	0.558198	0	0	0.0220774	0.00911222	0.0177927	0.00728173	0.0139234
旗滨集团	2015	0.080314	0.061971	0.290527	0.037538	0.485075	0.149808	0.692742	0.174418	0.718805	-0.024433	0.540157	0.087837	0.773818	0.112447	0.602123	0.193687	0.00034401	0.129055	0.0726718	0.206463	0.42209	0.206897	0	1	0.414853	0	0	0.0155557	2.76288e-05	0.010365	0.00583656	0.0165818
华昌达	2015	0.0866927	0.051066	0.274922	0.070559	0.533511	0.076705	0.625308	0.038332	0.545008	0.019493	0.626565	0.025639	0.704554	-0.012734	0.484434	0.424171	0.81096	0.33621	0.0351499	0.416551	0.269335	0.275862	1	1	0.415486	0	0	0.0367725	0.0703043	0.029147	0.00304724	0.036112
凌云股份	2015	0.173905	0.069599	0.301443	0.051613	0.505721	0.062573	0.612272	0.090873	0.612109	-0.017986	0.552839	-0.007026	0.668178	0.021274	0.516407	0.222582	0.0890859	0.222845	0.0336533	0.114855	0.495393	0.37931	0	1	0.339069	1	0	0.0387081	0.0154925	0.0387539	0.00585247	0.0199739
宁波华翔	2015	0.173905	0.136226	0.396786	0.035915	0.482694	0.145413	0.688687	0.122863	0.652964	-0.100311	0.390895	0.009187	0.686233	-0.013363	0.483843	0.35156	0.0627443	0.156292	0.0419586	0.131172	0.518893	0.793103	1	1	0.122217	0	0	0.061138	0.0109115	0.0271799	0.0072968	0.0228115
恒泰艾普	2015	0.125654	0.037111	0.254953	0.033187	0.478693	0.028028	0.580405	-0.126982	0.333885	-0.003924	0.580501	-0.009083	0.665888	-0.164093	0.342133	0.186382	0.00211182	0.532102	0.0830448	0.509865	0.245614	0.206897	0	1	0.130567	0	1	0.0234197	0.000265358	0.0668607	0.0104349	0.0640666
东方国信	2015	0.134121	0.108013	0.356413	0.136443	0.630153	0.113011	0.658798	0.103236	0.627898	0.02843	0.644145	0.004998	0.681568	-0.004777	0.491915	0.231942	0.000384396	0.704143	0.10139	0.988482	0.30875	0.482759	0	1	0.161817	0	1	0.0311083	5.15556e-05	0.0944404	0.0135985	0.132576
首创股份	2015	0.0218452	0.0989	0.343373	0.072549	0.53643	0.066859	0.616225	0.055093	0.566414	-0.026351	0.536384	-0.032041	0.640321	-0.043807	0.455221	0.233971	0.00246228	0.307142	0.045609	0.1557	0.46137	0.413793	0	1	0.660552	1	0	0.00511113	5.37889e-05	0.00670958	0.000996336	0.0034013
蓝色光标	2015	0.0516252	0.172756	0.449061	0.015583	0.45287	0.132741	0.676998	0.03835	0.545031	-0.157173	0.279041	-0.040015	0.631442	-0.134406	0.370044	0.566756	0.476624	0.718744	0.0580128	0	0.405761	0.310345	1	1	0	0	0	0.0292589	0.0246058	0.0371053	0.00299492	0
摩登大道	2015	0.195708	0.012109	0.219175	0.008427	0.442374	-0.195451	0.374257	0.065752	0.580027	-0.003682	0.580977	-0.20756	0.444863	0.053643	0.546838	0.177345	0	0.135333	0.076446	0.0546017	0.256954	0.310345	0	1	0.410425	0	0	0.0347079	0	0.0264857	0.0149611	0.010686
苏宁环球	2015	0.0818358	0.165926	0.439287	0.128765	0.61889	0.128679	0.673251	0.146725	0.683438	-0.037161	0.515119	-0.037247	0.634524	-0.019201	0.478354	0.232436	0	0.425591	0.0218866	0.303295	0.237422	0.62069	0	1	0.246711	0	0	0.0190216	0	0.0348286	0.00179111	0.0248204
万达电影	2015	-5.95594e-09	0.308337	0.643077	0.195881	0.717339	0.140175	0.683856	0.137431	0.671569	-0.112456	0.367005	-0.168162	0.488736	-0.170906	0.335728	0.280615	0.00523233	0.319512	0.090651	0.0711315	0.457881	0.206897	1	1	0.767839	0	0	-1.67132e-09	-3.11634e-11	-1.90299e-09	-5.39912e-10	-4.23655e-10
青青稞酒	2015	0.0866927	0.148731	0.414681	0.101111	0.578326	0.089637	0.637237	-0.039351	0.445799	-0.04762	0.494545	-0.059094	0.610195	-0.188082	0.31958	0.207834	0.11822	0.199284	0.0441454	0.0737976	0.307632	0.206897	0	1	0.729884	0	0	0.0180177	0.0102488	0.0172765	0.00382709	0.00639771
新国都	2015	0.0866927	0.073571	0.307127	0.071463	0.534837	0.102315	0.648932	0.041654	0.549251	-0.002108	0.584073	0.028744	0.708012	-0.031917	0.466399	0.231204	0.0034217	0.543268	0.0494087	0.333369	0.268244	0.344828	0	1	0.328947	0	1	0.0200437	0.000296636	0.0470974	0.00428338	0.0289007
海信电器	2015	0.274956	0.135214	0.395338	0.131143	0.622378	0.140325	0.683994	0.070261	0.585785	-0.004071	0.580212	0.005111	0.681694	-0.064953	0.43534	0.150781	0.000657809	0.224656	0.0246144	0.10482	0.603539	0.482759	0	1	0.418269	1	0	0.0414582	0.000180869	0.0617706	0.00676788	0.028821
富邦股份	2015	0.0404264	0.107362	0.355482	0.107155	0.587192	0.127663	0.672314	0.091403	0.612786	-0.000207	0.587812	0.020301	0.69861	-0.015959	0.481402	0.404609	0	0.259402	0.0323251	0.369948	0.067991	0.137931	0	1	0.323254	0	1	0.0163569	0	0.0104867	0.00130679	0.0149557
奥特佳	2015	0.0866927	0.018538	0.228375	0.100206	0.576999	0.102364	0.648977	0.07284	0.589079	0.081668	0.748871	0.083826	0.769351	0.054302	0.547458	0.445514	0.824314	0.165612	0.338428	0.070385	0.276543	0.310345	0	1	0.445724	0	0	0.0386229	0.071462	0.0143574	0.0293392	0.00610187
中洲控股	2015	0.134121	0.096022	0.339254	0.090002	0.562031	0.045309	0.596346	0.100085	0.623874	-0.00602	0.576378	-0.050713	0.619528	0.004063	0.500226	0.284571	0.0156649	0.239691	0.0591213	0	0.257254	0.931034	0	1	0.272267	0	0	0.0381669	0.00210099	0.0321476	0.00792942	0
星辉娱乐	2015	0.065765	0.175917	0.453584	0.176051	0.688251	0.20585	0.744438	0.093895	0.615968	0.000134	0.588483	0.029933	0.709336	-0.082022	0.419293	0.135878	0	0.26641	0.0143789	0.165298	0.385753	0.37931	0	1	0.322115	0	0	0.00893603	0	0.0175204	0.000945627	0.0108708
巴安水务	2015	0.106746	0.133161	0.3924	0.121234	0.607843	0.105511	0.65188	0.069357	0.584631	-0.011927	0.564758	-0.02765	0.645211	-0.063804	0.43642	0.1608	0	0.66881	0.0888333	0.408873	-5.02921e-08	0.413793	0	1	0.550354	0	0	0.0171647	0	0.0713928	0.0094826	0.0436455
张裕A	2015	0.065765	0.149855	0.416289	0.143021	0.639802	0.124574	0.669464	0.120558	0.65002	-0.006834	0.574776	-0.025281	0.647849	-0.029297	0.468862	0.284564	0.00256136	0.544427	0.0300059	0.0413778	0.425977	0.482759	0	1	0.545167	0	0	0.0187143	0.000168448	0.0358042	0.00197334	0.00272121
双箭股份	2015	0.0860032	0.119428	0.372748	0.090648	0.562979	0.038265	0.589849	0.067947	0.58283	-0.02878	0.531606	-0.081163	0.585619	-0.051481	0.448006	0.0976435	0	0.165298	0.0280536	0.190039	0.257952	0.344828	0	1	0.215714	0	0	0.00839766	0	0.0142162	0.0024127	0.016344
东方精工	2014	0.195708	0.071766	0.304544	0.099223	0.575557	0.071949	0.62092	0.078809	0.596702	0.027457	0.642231	0.000183	0.676206	0.007043	0.503027	0.670654	0.00783804	0.239914	0.0798616	0.445132	0.166424	0.482759	0	1	0.35754	0	0	0.131252	0.00153397	0.0469531	0.0156296	0.0871159
立讯精密	2014	0.173905	0.155525	0.424403	0.182368	0.697517	0.213153	0.751174	0.13785	0.672104	0.026843	0.641023	0.057628	0.740177	-0.017675	0.479789	0.180027	0.00352284	0.0577892	0.0531042	0.0531087	0.630018	0.206897	0	1	0.700531	0	1	0.0313076	0.000612639	0.0100498	0.00923507	0.00923586
时代新材	2014	0.173905	0.050087	0.273521	0.015201	0.45231	0.067631	0.616937	0.050918	0.561082	-0.034886	0.519595	0.017544	0.695539	0.000831	0.497187	0.609406	0.107058	0.371319	0.1567	0.225602	0.355137	0.413793	0	1	0.196609	1	1	0.105979	0.0186178	0.0645742	0.0272508	0.0392333
东山精密	2014	0.169471	0.020207	0.230763	0.030761	0.475134	0.015154	0.56853	0.053227	0.564031	0.010554	0.608981	-0.005053	0.670375	0.03302	0.52745	0.188881	0.0142148	0.113754	0.0739134	0.216061	0.420034	0.413793	0	1	0.253922	0	0	0.0320098	0.00240899	0.019278	0.0125262	0.036616
卓翼科技	2014	0.0866927	0.06689	0.297566	0.0321	0.477098	-0.039642	0.517983	0.012511	0.512032	-0.03479	0.519783	-0.106532	0.557368	-0.054379	0.445281	0.180832	0	0.114059	0.0780306	0.339448	0.385719	0.206897	0	1	0.21293	0	0	0.0156768	0	0.00988808	0.00676469	0.0294276
博彦科技	2015	0.0866927	0.10951	0.358556	0.114974	0.598661	0.110387	0.656378	0.065438	0.579626	0.005464	0.598968	0.000877	0.676979	-0.044072	0.454971	0.163134	0.00267213	0.66545	0.0266533	1	0.480832	0.517241	1	1	0.0563006	0	1	0.0141425	0.000231654	0.0576897	0.00231065	0.0866927
欧菲科技	2014	0.0866927	0.25055	0.560384	0.150016	0.650062	0.080686	0.62898	0.102103	0.626451	-0.100534	0.390457	-0.169864	0.486841	-0.148447	0.356843	0.177483	0	0.164773	0.0271919	0.322171	0.59116	0.310345	0	1	0.192434	0	1	0.0153865	0	0.0142846	0.00235734	0.0279299
均胜电子	2014	0.173905	0.145777	0.410454	0.147353	0.646156	0.128684	0.673256	0.055001	0.566297	0.001576	0.59132	-0.017093	0.656968	-0.090776	0.411063	0.214088	0.00542914	0.249048	0.0405396	0.216167	0.441912	0.62069	1	1	0.703568	0	1	0.037231	0.000944154	0.0433107	0.00705003	0.0375925
先锋新材	2014	0.0860032	0.033616	0.249951	0.046727	0.498554	0.047185	0.598077	0.095872	0.618493	0.013111	0.614011	0.013569	0.691113	0.062256	0.554936	0.441663	0	0.0513859	0.131211	0.0278341	0.178655	0.241379	0	1	0.487854	0	0	0.0379845	0	0.00441935	0.0112845	0.00239382
佳士科技	2014	0.173905	0.037	0.254794	0.027549	0.470423	0.039663	0.591138	0.049127	0.558795	-0.009451	0.569628	0.002663	0.678968	0.012127	0.507807	0.115868	0.00186324	0.167851	0.0198459	0.112403	0.273519	0.172414	0	1	0.211918	0	1	0.02015	0.000324027	0.0291901	0.00345131	0.0195474
安洁科技	2014	0.1318	0.124394	0.379855	0.102042	0.579692	0.170496	0.711825	0.157642	0.69738	-0.022352	0.54425	0.046102	0.727342	0.033248	0.527664	0.58262	0.000365281	0.160979	0.0160914	0.15826	0.258151	0.37931	0	1	0.389803	0	0	0.0767895	4.81441e-05	0.0212171	0.00212085	0.0208586
汉缆股份	2014	0.0860032	0.109315	0.358277	0.057037	0.513677	0.083549	0.631621	0.097161	0.620139	-0.052278	0.485382	-0.025766	0.647309	-0.012154	0.484979	0.0216415	0.150775	0.270753	0.0212043	0.0463901	0.330195	0.724138	0	1	0.98583	0	0	0.00186124	0.0129671	0.0232856	0.00182364	0.0039897
中联重科	2014	0.223447	0.093155	0.335152	0.01441	0.45115	0.002067	0.556458	-0.024331	0.464981	-0.078745	0.433318	-0.091088	0.574566	-0.117486	0.385951	0.0328698	0.0272979	0.444415	0.00664995	0.290498	0.634606	0.37931	0	1	0.141953	0	0	0.00734467	0.00609965	0.0993032	0.00148591	0.064911
探路者	2014	0.1318	0.271194	0.589925	0.257949	0.808382	0.197488	0.736724	0.079049	0.597009	-0.013245	0.562165	-0.073706	0.593923	-0.192145	0.31576	0.247291	0.0543674	0.462184	0.0219489	0.115709	0.177697	0.37931	0	1	0.273659	0	0	0.032593	0.00716563	0.0609159	0.00289288	0.0152504
恒顺众昇	2014	0.0627152	0.055027	0.28059	0.145628	0.643626	0.345972	0.873693	0.184048	0.731104	0.090601	0.766443	0.290945	1	0.129021	0.617705	0.306978	0.153774	0.614733	0.0430901	0.888699	0.0689345	0.413793	1	1	0.32667	1	0	0.0192522	0.00964399	0.0385531	0.00270241	0.055735
数码科技	2014	0.0866927	0.052648	0.277186	0.065216	0.525674	0.072172	0.621126	0.068885	0.584028	0.012568	0.612943	0.019524	0.697744	0.016237	0.511671	0.218675	0.00489091	0.957133	0.0362316	0.551349	0.260802	0.344828	0	0	0.137905	0	1	0.0189575	0.000424006	0.0829764	0.00314102	0.047798
先河环保	2014	0.0866927	0.064118	0.2936	0.071933	0.535527	0.072445	0.621378	0.074733	0.591497	0.007815	0.603593	0.008327	0.685275	0.010615	0.506386	0.355865	0	0.537881	0.0407775	0.549536	0.137245	0.482759	0	1	0.111716	0	0	0.0308509	0	0.0466303	0.00353511	0.0476408
宝莫股份	2014	0.0516252	0.047772	0.270209	0.047554	0.499767	0.023735	0.576445	0.014801	0.514957	-0.000218	0.587791	-0.024037	0.649235	-0.032971	0.465408	0.225085	0	0.289825	0.0945629	0.903323	0.156083	0.482759	0	1	0.466346	0	0	0.0116201	0	0.0149623	0.00488183	0.0466343
紫金矿业	2014	0.0689794	0.076186	0.310869	0.084246	0.553588	0.05956	0.609492	0.066539	0.581032	0.00806	0.604075	-0.016626	0.657488	-0.009647	0.487336	0.217519	0.13981	0.158829	0.0253683	0.24985	0.61955	0.344828	1	1	0.27581	1	0	0.0150043	0.00964401	0.0109559	0.00174989	0.0172345
南京新百	2014	0.134121	0.101683	0.347355	0.253509	0.80187	0.176762	0.717605	0.160139	0.700569	0.151826	0.88688	0.075079	0.759611	0.058456	0.551363	-6.30434e-12	0.0317915	0.273645	0.235694	0.771889	0.321134	0.62069	0	1	0.185602	0	0	-8.45545e-13	0.00426391	0.0367016	0.0316116	0.103527
天齐锂业	2014	0.0860032	-0.141053	3.97182e-17	0.068278	0.530166	0.082216	0.630391	0.394599	1	0.209331	1	0.223269	0.924636	0.535652	1	0.981651	0.130304	0.214251	0.0352658	0.155807	0.218621	0.517241	0	0	0.714069	0	0	0.0844251	0.0112065	0.0184263	0.00303297	0.0133999
泛海控股	2014	0.169471	0.13313	0.392356	0.168416	0.677052	0.206537	0.745071	0.21732	0.773596	0.035286	0.657632	0.073407	0.757749	0.08419	0.575557	0.709869	0.211044	0.50442	0.0848211	0.316946	0.394576	0.724138	0	1	0.839575	0	1	0.120302	0.0357658	0.0854845	0.0143747	0.0537131
恒立液压	2014	0.173905	0.065692	0.295852	0.026725	0.469214	0.018366	0.571493	0.020166	0.521809	-0.038967	0.511567	-0.047326	0.6233	-0.045526	0.453604	0.205979	0.0211092	0.34789	0.0307698	0.170551	0.322253	0.172414	0	1	0.438892	0	1	0.0358207	0.00367099	0.0604997	0.00535102	0.0296597
星宇股份	2014	0.106746	0.117271	0.369662	0.140755	0.636478	0.143825	0.687223	0.119742	0.648978	0.023484	0.634416	0.026554	0.705573	0.002471	0.498729	0.204803	0.0356847	0.17138	0.041254	0.16999	0.343796	0.344828	0	0	0.455719	0	0	0.0218619	0.0038092	0.0182941	0.00440369	0.0181458
建设银行	2014	0.0948848	0.213836	0.507846	0.197415	0.719589	0.170499	0.711828	0.153767	0.692431	-0.016421	0.555918	-0.043337	0.627742	-0.060069	0.439932	0.183148	0.00222736	0.609878	0.0286072	0.0731577	0.952546	0.206897	0	1	0.629049	1	0	0.017378	0.000211343	0.0578682	0.00271439	0.00694156
中国石油	2014	0.0948848	0.117958	0.370645	0.092836	0.566188	0.030266	0.58247	0.006669	0.504571	-0.025122	0.538802	-0.087692	0.578348	-0.111289	0.391777	0.198727	0.00243958	0.3228	0.026238	0.136078	1	0.37931	0	1	1	1	0	0.0188562	0.000231479	0.0306288	0.00248959	0.0129117
珈伟股份	2014	0.249326	0.034845	0.25171	0.013885	0.45038	0.094153	0.641403	0.091765	0.613248	-0.02096	0.546989	0.059308	0.742048	0.05692	0.549919	0.183803	0	0.114999	0.0479528	0.153354	0.305766	0.586207	0	1	0.165486	0	0	0.0458269	0	0.0286724	0.0119559	0.0382352
大康农业	2014	0.0218452	0.003517	0.20688	0.004753	0.436985	0.000519	0.55503	0.01339	0.513155	0.001236	0.590651	-0.002998	0.672664	0.009873	0.505688	0.169065	0.0191981	0.107006	0.0116249	0.0925669	0.267419	0.448276	0	1	0.266447	0	0	0.00369326	0.000419385	0.00233756	0.000253949	0.00202214
英飞拓	2014	0.0860032	0.028233	0.242248	0.015419	0.45263	0.029934	0.582164	-0.15957	0.292266	-0.012814	0.563013	0.001701	0.677897	-0.187803	0.319842	0.275873	0	0.554883	0.0270223	0.342434	0.281477	0.344828	0	1	0.36083	0	1	0.023726	0	0.0477217	0.00232401	0.0294504
天山生物	2014	0.0860032	0.024395	0.236756	0.00451	0.436628	-0.095532	0.466427	-0.38842	0	-0.019885	0.549103	-0.119927	0.542451	-0.412815	0.108297	0.217609	0.0267234	0.378913	0.0401028	0.258931	0.0445636	0.241379	0	1	0.297697	0	0	0.0187151	0.0022983	0.0325877	0.00344897	0.0222689
国创高新	2014	0.169471	0.023333	0.235236	0.059618	0.517463	0.040999	0.592371	0.006754	0.50468	0.036285	0.659597	0.017666	0.695675	-0.016579	0.480819	0.162739	0.144262	0.4909	0.0282744	0.134585	0.0864136	0.275862	0	1	0.475076	0	0	0.0275796	0.0244483	0.0831933	0.00479168	0.0228082
上工申贝	2014	0.173905	0.104305	0.351107	0.165232	0.672381	0.093402	0.64071	0.078152	0.595863	0.060927	0.708071	-0.010903	0.663861	-0.026153	0.471818	0.937487	0	0.296732	0.0275717	0.0871611	0.176149	0.586207	0	1	0.20458	0	0	0.163034	0	0.0516032	0.00479486	0.0151577
国中水务	2014	0.133644	0.077831	0.313223	0.058051	0.515164	-0.045277	0.512785	0.00634	0.504151	-0.01978	0.54931	-0.123108	0.538909	-0.071491	0.429193	0.170324	0.0430614	0.378484	0.0440823	0.0425509	0.246382	0.413793	0	1	0.167637	0	0	0.0227628	0.00575492	0.0505822	0.00589135	0.00568669
普邦股份	2014	0.169471	0.149402	0.415641	0.137505	0.63171	0.050793	0.601405	0.024384	0.527195	-0.011897	0.564817	-0.098609	0.566191	-0.125018	0.37887	0.185082	0.00703477	0.410514	0.0551891	0.202943	0.311278	0.517241	0	1	0.342105	0	0	0.0313661	0.00119219	0.0695702	0.00935295	0.034393
上海电力	2014	0.0678627	0.158678	0.428915	0.149968	0.649992	0.133134	0.677361	0.089206	0.60998	-0.00871	0.571086	-0.025544	0.647556	-0.069472	0.431092	0.203193	0.572649	0.277333	0.025408	0.0519356	0.464362	0.413793	1	1	0.449519	1	0	0.0137892	0.0388615	0.0188205	0.00172426	0.00352449
誉衡药业	2014	0.0866927	0.095994	0.339214	0.163984	0.670551	0.206966	0.745467	0.194577	0.74455	0.06799	0.721965	0.110972	0.799581	0.098583	0.589089	0.156094	0.00299251	0.408918	0.104746	0.0746507	0.226209	0.344828	0	1	0.472166	0	1	0.0135322	0.000259429	0.0354502	0.00908068	0.00647168
复星医药	2013	0.0873947	0.134065	0.393694	0.140325	0.635847	0.132025	0.676338	0.141156	0.676326	0.00626	0.600534	-0.00204	0.673731	0.007091	0.503072	0.292448	0.0162215	0.306499	0.0420786	0.0997142	0.55761	0.37931	1	1	0.427379	0	1	0.0255584	0.00141767	0.0267864	0.00367745	0.0087145
光迅科技	2013	0.249326	0.123323	0.378322	0.103628	0.582018	0.0712	0.62023	0.09671	0.619564	-0.019695	0.549477	-0.052123	0.617958	-0.026613	0.471386	0.179578	0.0685402	0.362531	0.0241015	0.163442	0.40125	0.275862	0	1	0.517839	1	1	0.0447735	0.0170889	0.0903886	0.00600914	0.0407505
千山药机	2013	0.173905	0.09674	0.340282	0.102432	0.580264	0.147932	0.691011	0.034732	0.540411	0.005692	0.599417	0.051192	0.73301	-0.062008	0.438109	0.200139	0.290668	0.293812	0.0538895	0.104951	0.193709	0.241379	0	1	0.0814777	0	0	0.0348051	0.0505486	0.0510954	0.00937164	0.0182516
三安光电	2013	0.080314	0.138391	0.399884	0.15927	0.663636	0.159931	0.70208	0.124425	0.654959	0.020879	0.629291	0.02154	0.699989	-0.013966	0.483276	0.167765	0	0.318436	0.0440546	0.208714	0.442808	0.551724	0	1	0.350582	0	0	0.0134739	0	0.0255749	0.0035382	0.0167627
豪迈科技	2013	0.0866927	0.098408	0.342669	0.147232	0.645978	0.2089	0.747251	0.231502	0.791707	0.048824	0.684263	0.110492	0.799047	0.133094	0.621534	0.271877	0.0497744	0.147507	0.052821	0.21097	0.405613	0.482759	0	1	0.285805	0	0	0.0235697	0.00431508	0.0127878	0.0045792	0.0182896
经纬纺机	2013	0.0052995	0.106226	0.353856	0.120571	0.606871	0.101231	0.647932	0.078588	0.59642	0.014345	0.616438	-0.004995	0.67044	-0.027638	0.470422	1	0.105621	0.428244	0.0170846	0.175525	0.557262	0.482759	1	0	0.301366	1	0	0.0052995	0.000559738	0.00226948	9.05396e-05	0.000930195
大族激光	2013	0.0873947	0.199944	0.487967	0.157712	0.661351	0.183689	0.723995	0.168522	0.711275	-0.042232	0.505144	-0.016255	0.657901	-0.031422	0.466864	0.0589202	0.000362747	0.395794	0.0301254	0.234666	0.486329	0.344828	0	1	0.135501	0	1	0.00514932	3.17022e-05	0.0345903	0.0026328	0.0205085
泰格医药	2013	0.0866927	0.16301	0.435114	0.131178	0.62243	0.156137	0.69858	0.16751	0.709983	-0.031832	0.525602	-0.006873	0.668349	0.0045	0.500636	0.203347	0.235648	0.898549	0.0547795	0.928608	0.188543	0.172414	0	1	0.260248	0	1	0.0176287	0.0204289	0.0778976	0.00474899	0.0805036
恒顺众昇	2013	0.0627152	0.084604	0.322915	0.055027	0.510728	0.145628	0.688886	0.345972	0.937898	-0.029577	0.530038	0.061024	0.743959	0.261368	0.742131	0.177245	0.0148802	0.394874	0.0270578	0.712332	0.0698707	0.37931	1	1	0.334008	1	0	0.011116	0.000933218	0.0247646	0.00169693	0.0446741
中材国际	2013	0.0170324	0.170652	0.44605	0.020248	0.459713	0.034041	0.585952	0.122016	0.651882	-0.150404	0.292356	-0.136611	0.523872	-0.048636	0.450681	0.113399	0.0165144	0.426599	0.0208681	0.325517	0.528242	0.275862	0	1	0.444712	1	0	0.00193147	0.00028128	0.00726603	0.000355435	0.00554434
海陆重工	2013	0.223447	0.112682	0.363095	0.070248	0.533055	0.041685	0.593003	0.044601	0.553015	-0.042434	0.504747	-0.070997	0.59694	-0.068081	0.432399	0.334979	0.423292	0.113612	0.0248583	0.119396	0.327755	0.310345	0	1	0.22166	0	0	0.0748502	0.0945834	0.0253864	0.00555452	0.0266788
大智慧	2013	0.169471	-0.088881	0.0746581	-0.041495	0.369146	0.072464	0.621396	-0.160603	0.290947	0.047386	0.681434	0.161345	0.855677	-0.071722	0.428976	0.296505	0.00502153	0.654753	0.0358761	0.570545	0.384635	0.310345	0	1	0.610703	0	1	0.0502489	0.000851003	0.110962	0.00607995	0.0966908
三一重工	2013	0.173905	0.266439	0.583121	0.123802	0.61161	0.029753	0.581997	0.005966	0.503674	-0.142637	0.307635	-0.236686	0.412428	-0.260473	0.251522	0.160047	0.00776407	0.323178	0.0119791	0.161688	0.665671	0.310345	0	1	0.620825	0	1	0.027833	0.00135021	0.0562023	0.00208323	0.0281184
神州泰岳	2013	0.1318	0.14237	0.405578	0.152717	0.654024	0.148157	0.691219	0.071779	0.587724	0.010347	0.608574	0.005787	0.682447	-0.070591	0.43004	0.176234	0.0327668	0.646655	0.0263153	0.741901	0.418209	0.275862	0	1	0.0837551	0	1	0.0232277	0.00431868	0.0852292	0.00346836	0.0977828
美盛文化	2013	0.0404264	0.11892	0.372021	0.064441	0.524537	0.14443	0.687781	0.136124	0.669899	-0.054479	0.481053	0.02551	0.70441	0.017204	0.51258	0.192847	5.49909e-05	0.0819218	0.0393363	0	0.210821	0.241379	0	0	0.494307	0	0	0.00779612	2.22309e-06	0.00331181	0.00159023	0
奥佳华	2013	0.00198976	0.013689	0.221436	0.051431	0.505454	0.066047	0.615476	0.080401	0.598735	0.037742	0.662463	0.052358	0.734308	0.066712	0.559125	0.318282	0.00422679	0.266694	0.039395	0.201257	0.395383	0.448276	0	1	0.293902	0	1	0.000633305	8.4103e-06	0.000530657	7.83865e-05	0.000400454
软控股份	2013	0.0866927	0.068867	0.300396	0.039459	0.487893	0.056715	0.606868	0.05407	0.565108	-0.029408	0.53037	-0.012152	0.66247	-0.014797	0.482494	0.156327	0.222399	0.335344	0.028769	0.223665	0.389015	0.310345	0	1	0.154226	0	1	0.0135524	0.0192804	0.0290719	0.00249407	0.0193902
际华集团	2013	0.169471	0.086365	0.325435	0.090556	0.562844	0.102873	0.649446	0.093087	0.614937	0.004191	0.596464	0.016508	0.694386	0.006722	0.502726	0.164085	0.0258053	0.0956686	0.0204633	0.0539608	0.685816	0	0	0	0.746711	1	0	0.0278077	0.00437325	0.016213	0.00346793	0.00914478
惠博普	2013	0.1318	0.08019	0.316599	0.081236	0.549173	0.11324	0.659009	0.091622	0.613066	0.001046	0.590277	0.03305	0.712807	0.011432	0.507154	0.163238	0.0272172	0.425185	0.0491227	0.381991	0.199951	0.37931	0	1	0.120319	0	0	0.0215148	0.00358723	0.0560394	0.00647438	0.0503465
赛为智能	2013	0.169471	0.066992	0.297712	0.049163	0.502127	0.082726	0.630862	0.111927	0.638997	-0.017829	0.553148	0.015734	0.693524	0.044935	0.538652	0.204867	0.00468001	0.557506	0.0870076	0.613416	0.0507202	0.413793	0	1	0.204327	0	0	0.0347189	0.000793125	0.094481	0.0147453	0.103956
美都能源	2013	0.0866927	0.042843	0.263155	0.067575	0.529134	0.061217	0.611021	0.011037	0.51015	0.024732	0.636871	0.018374	0.696464	-0.031806	0.466503	0.191317	0.018484	0.192386	0.0385481	0.2368	0.163434	0.551724	0	1	0.183198	0	0	0.0165858	0.00160243	0.0166785	0.00334184	0.0205288
洛阳钼业	2013	0.0860032	0.09578	0.338908	0.099006	0.575239	0.136078	0.680076	0.047592	0.556835	0.003226	0.594566	0.040298	0.720878	-0.048188	0.451102	0.222565	0.0142283	0.192045	0.0307069	0.0826373	0.488532	0.344828	0	1	0.350329	0	0	0.0191413	0.00122368	0.0165165	0.00264089	0.00710708
华斯股份	2013	0.249326	0.077412	0.312623	0.084506	0.553969	0.07844	0.626908	0.01292	0.512555	0.007094	0.602174	0.001028	0.677147	-0.064492	0.435774	0.163862	0.0020741	0.161745	0.029272	0.413842	0.223336	0.310345	0	1	0.442561	0	0	0.040855	0.000517128	0.0403272	0.00729828	0.103182
亚玛顿	2013	0.0866927	0.036521	0.254108	0.030083	0.47414	0.018097	0.571245	0.0256	0.528748	-0.006438	0.575555	-0.018424	0.655485	-0.010921	0.486138	0.197088	0.0253994	0.336192	0.0298366	0.108604	0.262825	0.103448	0	1	0.476847	0	0	0.0170861	0.00220194	0.0291454	0.00258661	0.00941518
中集集团	2013	0.173905	0.101665	0.347329	0.108508	0.589176	0.115342	0.660948	0.077668	0.595245	0.006843	0.601681	0.013677	0.691233	-0.023997	0.473845	0.213408	0.0608909	0.136034	0.0264778	0.0528911	0.728656	1	0	1	0.587298	0	0	0.0371127	0.0105892	0.0236569	0.00460463	0.00919802
中利集团	2013	0.1318	0.098062	0.342174	0.066638	0.52776	0.082981	0.631097	0.094913	0.617269	-0.031424	0.526405	-0.015081	0.659208	-0.003149	0.493445	0.23657	0.0133883	0.131962	0.0318118	0.153376	0.41703	0.448276	1	1	0.598052	0	0	0.03118	0.00176459	0.0173927	0.0041928	0.020215
新大洲A	2013	0.195708	0.056135	0.282176	0.057735	0.514701	0.037891	0.589504	0.025925	0.529163	0.0016	0.591367	-0.018244	0.655686	-0.03021	0.468004	0.207531	0.357584	0.0318656	0.0264332	0.0508585	0.424011	0.586207	0	1	0.0613613	0	0	0.0406155	0.069982	0.00623635	0.00517318	0.00995342
襄阳轴承	2013	0.158137	0.009254	0.215089	0.003965	0.435829	0.005948	0.560038	-0.077155	0.397519	-0.005289	0.577816	-0.003306	0.672321	-0.086409	0.415168	0.362986	0.0799456	0.0880337	0.0258783	0.0538189	0.340409	0.551724	0	1	0.254428	1	1	0.0574015	0.0126423	0.0139214	0.00409231	0.00851075
雅化集团	2013	0.0218452	0.111652	0.361621	0.110985	0.59281	0.107818	0.654008	0.054229	0.565311	-0.000667	0.586908	-0.003834	0.671733	-0.057423	0.442419	0.20502	0.225504	0.174106	0.369079	0.178059	0.161473	0.275862	0	0	0.179656	0	0	0.00447871	0.00492617	0.00380338	0.00806259	0.00388973
海航控股	2013	0.169471	0.100735	0.345999	0.08556	0.555515	0.095862	0.642979	0.096653	0.619491	-0.015175	0.558369	-0.004873	0.670576	-0.004082	0.492568	0.310047	0.0775544	0.523393	0.035499	0.25169	0.507043	0.551724	0	1	0.264044	1	0	0.0525439	0.0131432	0.0886998	0.00601605	0.0426542
金发科技	2013	0.0170324	0.126101	0.382297	0.096616	0.571733	0.063121	0.612777	0.08724	0.607469	-0.029485	0.530219	-0.06298	0.605868	-0.038861	0.459871	0.19016	0.0881741	0.276971	0.0350317	0.139064	0.418022	0.551724	0	1	0.124241	0	0	0.00323889	0.00150182	0.00471749	0.000596675	0.00236859
通源石油	2013	0.0866927	0.051586	0.275666	0.027673	0.470605	0.010123	0.563889	-0.037433	0.448248	-0.023913	0.54118	-0.041463	0.629829	-0.089019	0.412714	0.188795	0.416174	0.41192	0.02074	0.0848907	0.132878	0.482759	0	1	0.202303	0	0	0.0163671	0.0360792	0.0357105	0.00179801	0.00735941
海南海药	2013	0.169471	0.057014	0.283434	0.065162	0.525595	0.104659	0.651094	0.099627	0.623289	0.008148	0.604248	0.047645	0.72906	0.042613	0.536468	0.184071	0.0485584	0.15787	0.0311447	0.180323	0.278993	0.586207	0	1	0.181807	0	0	0.0311947	0.00822923	0.0267543	0.00527812	0.0305595
三五互联	2013	0.0866927	0.006608	0.211303	0.027687	0.470625	0.011094	0.564785	-0.11704	0.346582	0.021079	0.629685	0.004486	0.680998	-0.123648	0.380158	0.169323	0.000713503	0.323427	0.00823759	0.187299	0.311918	0.172414	0	1	0.481022	0	1	0.0146791	6.18555e-05	0.0280387	0.000714139	0.0162374
浙江龙盛	2012	0.1318	0.125947	0.382077	0.115364	0.599233	0.160482	0.702588	0.248953	0.813994	-0.010583	0.567402	0.034535	0.714461	0.123006	0.61205	0.337254	0.0102415	0.230976	0.0506649	0.129336	0.473866	0.344828	0	1	0.0754049	0	0	0.0444501	0.00134983	0.0304427	0.00667764	0.0170465
二六三	2012	0.0516252	0.067195	0.298003	0.224969	0.760006	0.105408	0.651785	0.10779	0.633714	0.157774	0.898581	0.038213	0.718557	0.040595	0.534571	0.223963	0.00802645	0.60252	0.155317	0.54815	0.140159	0.310345	0	0	0.169661	0	1	0.0115621	0.000414367	0.0311052	0.00801825	0.0282983
天顺风能	2012	0.249326	0.064997	0.294858	0.099823	0.576437	0.094118	0.64137	0.089875	0.610834	0.034826	0.656727	0.029121	0.708432	0.024878	0.519795	0.417396	0.0194192	0.317524	0.0083249	0.255945	0.194381	0.103448	0	1	0.381959	0	0	0.104068	0.00484172	0.0791671	0.00207562	0.0638139
三一重工	2012	0.173905	0.557759	1	0.266439	0.820836	0.123802	0.668752	0.029753	0.534052	-0.29132	0.0151567	-0.433957	0.192746	-0.528006	0	0.172168	0.051642	0.359526	2.90142e-08	0.167668	0.713843	0.275862	0	1	0.620825	0	1	0.0299408	0.00898079	0.0625234	5.04571e-09	0.0291582
乐金健康	2012	0.173905	0.11637	0.368372	0.033927	0.479778	0.028258	0.580618	0.030994	0.535637	-0.082443	0.426044	-0.088112	0.57788	-0.085376	0.416139	0.201396	0.0315639	0.364788	0.0474985	0.241122	0.145033	0.448276	0	1	0.294914	0	0	0.0350238	0.00548911	0.0634384	0.00826021	0.0419323
天业通联	2012	0.195708	0.005869	0.210245	-0.293156	8.14259e-17	-0.601171	0	0.026042	0.529313	-0.299025	0	-0.60704	0	0.020173	0.515371	0.162458	0.239986	0.30303	0.000111771	0.192706	0.292442	0.275862	0	1	0.0950152	0	0	0.0317943	0.0469672	0.0593055	2.18745e-05	0.037714
海默科技	2012	0.0866927	0.030307	0.245216	0.005162	0.437585	0.03615	0.587898	0.04737	0.556551	-0.025145	0.538756	0.005843	0.682509	0.017063	0.512448	0.210868	0.0284206	0.317739	0.0647783	0.138424	0.103122	0.275862	0	1	0.199013	0	1	0.0182807	0.00246386	0.0275457	0.00561581	0.0120003
金螳螂	2012	0.0866927	0.33936	0.687471	0.306353	0.879383	0.322824	0.85234	0.295169	0.873017	-0.033007	0.523291	-0.016536	0.657588	-0.044191	0.45486	0.92872	0.00231572	0.484039	0.0864869	0.458889	0.419402	0.517241	0	1	0.263411	0	0	0.0805133	0.000200756	0.0419626	0.00749779	0.0397823
海特高新	2012	0.1318	0.062032	0.290615	0.078467	0.545111	0.097888	0.644848	0.098426	0.621755	0.016435	0.620549	0.035856	0.715932	0.036394	0.530622	0.254229	0.0151151	0.437404	0.0277073	0.106644	0.16365	0.551724	0	0	0.25873	0	1	0.0335074	0.00199217	0.05765	0.00365183	0.0140557
漫步者	2012	0.397971	0.063586	0.292838	0.061565	0.520319	0.052666	0.603133	0.056091	0.567689	-0.002021	0.584244	-0.01092	0.663842	-0.007495	0.489359	0.174336	0.146804	0.040167	0.0368426	0.138637	0.353832	0.241379	1	1	0.320724	0	0	0.0693807	0.0584237	0.0159853	0.0146623	0.0551735
国联水产	2012	0.0866927	0.007136	0.212058	-0.146874	0.214572	0.038062	0.589661	0.138021	0.672322	-0.15401	0.285263	0.030926	0.710442	0.130885	0.619458	0.171889	0.055925	0.02878	0.0550836	0.0426576	0.354103	0.241379	0	1	0.480137	0	0	0.0149016	0.00484829	0.00249501	0.00477535	0.0036981
四维图新	2011	0.0404264	0.181105	0.461008	0.127859	0.617561	0.061464	0.611249	0.044043	0.552302	-0.053246	0.483478	-0.119641	0.54277	-0.137062	0.367547	0.295584	0.411558	0.487695	0.0546219	0.621307	0.305632	0.172414	0	1	0.205719	0	1	0.0119494	0.0166378	0.0197158	0.00220817	0.0251172
上海医药	2011	0.134121	0.249497	0.558877	0.126796	0.616002	0.086042	0.633921	0.088665	0.609289	-0.122701	0.346851	-0.163455	0.493978	-0.160832	0.345199	0.155962	0.0215913	0.18429	0.0432006	0.0999253	0.653214	0.448276	0	1	0.412449	1	0	0.0209178	0.00289585	0.0247171	0.00579412	0.0134021
时代新材	2011	0.0860032	0.200254	0.48841	0.147885	0.646936	0.090956	0.638453	0.050087	0.560021	-0.052369	0.485203	-0.109298	0.554288	-0.150167	0.355226	0.225991	0.1015	0.478527	0.039117	0.243895	0.327193	0.310345	0	1	0.158907	1	1	0.0194359	0.00872934	0.0411549	0.00336419	0.0209757
卧龙电气	2011	0.106746	0.115683	0.367389	0.045566	0.496851	0.046662	0.597594	0.118676	0.647616	-0.070117	0.450291	-0.069021	0.59914	0.002993	0.49922	0.195163	0	0.12125	0.0287129	0.0640762	0.438487	0.413793	1	1	0.231908	0	1	0.0208329	0	0.012943	0.00306499	0.00683988
光明乳业	2011	0.0218452	0.087636	0.327254	0.099498	0.57596	0.096299	0.643382	0.097936	0.621129	0.011862	0.611554	0.008663	0.68565	0.0103	0.506089	0.296361	0.143893	0.417463	0.0248039	0.101098	0.353606	0.37931	0	1	0.350668	1	0	0.00647406	0.00314336	0.00911956	0.000541845	0.00220851
福瑞股份	2011	0.259151	0.110915	0.360566	0.075475	0.540722	0.05829	0.608321	0.0069	0.504866	-0.03544	0.518505	-0.052625	0.617399	-0.104015	0.398616	0.630437	0.525199	0.730031	0.0578045	0.128186	0.0896271	0.310345	0	1	0.112601	0	1	0.163379	0.136106	0.189189	0.0149801	0.0332196
美的集团	2011	0.0948848	0.388582	0.757908	0.288705	0.853497	0.242877	0.778593	0.225503	0.784046	-0.099877	0.391749	-0.145705	0.513745	-0.163079	0.343087	0.102923	0.0155761	0.329928	6.35203e-05	0.0598997	0.792214	0.241379	1	1	0.970268	0	0	0.00976587	0.00147793	0.0313051	6.02712e-06	0.00568357
华邦健康	2011	0.0948848	0.145622	0.410232	0.181253	0.695882	0.13097	0.675364	0.093349	0.615271	0.035631	0.65831	-0.014652	0.659686	-0.052273	0.447261	0.42928	0.359738	0.760433	0.0337952	0.0941666	0.223072	0.517241	0	1	0.124747	0	0	0.0407321	0.0341336	0.0721535	0.00320665	0.00893498
海能达	2011	0.173905	0.390889	0.761209	0.132675	0.624626	0.018142	0.571286	0.070437	0.58601	-0.258214	0.0802804	-0.372747	0.26091	-0.320452	0.195132	0.20354	0.00393745	0.498272	0.0347588	0.399381	0.331289	0.482759	0	1	0.660425	0	1	0.0353967	0.000684742	0.0866518	0.00604472	0.0694544
科力远	2011	0.397971	0.023387	0.235314	0.015712	0.45306	-0.056841	0.502118	0.010516	0.509484	-0.007675	0.573122	-0.080228	0.58666	-0.012871	0.484305	0.325635	0	0.167376	0.0283238	0.100992	0.343649	0.310345	0	1	0.16751	0	0	0.129593	0	0.0666108	0.0112721	0.0401918
天宝食品	2011	0.397971	0.192335	0.477078	0.16029	0.665132	0.102733	0.649317	0.085003	0.604612	-0.032045	0.525183	-0.089602	0.576221	-0.107332	0.395497	0.22964	0	-9.76702e-08	0.0347682	0.0258078	0.327811	0.344828	0	1	0.386893	0	0	0.0913902	0	-3.88699e-08	0.0138367	0.0102708
巨轮智能	2011	0.173905	0.10898	0.357797	0.127712	0.617346	0.086438	0.634286	0.106666	0.632278	0.018732	0.625068	-0.022542	0.6509	-0.002314	0.49423	0.175096	0	0.398565	0.0246891	0.256479	0.315627	0.206897	0	1	0.177632	0	0	0.0304501	0	0.0693125	0.00429356	0.0446029
飞亚达A	2010	0.223447	0.101127	0.34656	0.094901	0.569217	0.120028	0.665271	0.08176	0.600471	-0.006226	0.575972	0.018901	0.697051	-0.019367	0.478198	0.186146	0.00457637	0.184922	0.0593131	0.0617137	0.338834	0.551724	0	1	0.472925	1	0	0.0415938	0.00102258	0.0413204	0.0132534	0.0137898
上港集团	2010	0.434748	0.121353	0.375503	0.160576	0.665552	0.11707	0.662542	0.106792	0.632439	0.039223	0.665376	-0.004283	0.671233	-0.014561	0.482716	0.112492	0.262765	0.0861569	0.0234958	0.0929229	0.617526	0.103448	0	1	0.467105	1	0	0.0489059	0.114237	0.0374565	0.0102147	0.040398
美的集团	2010	1	0.249325	0.558631	0.388582	1	0.288705	0.820867	0.242877	0.806235	0.139257	0.862156	0.03938	0.719856	-0.006448	0.490344	0.250921	0.00426504	0.0920765	0.083158	0.0347569	0.730961	0.206897	1	1	0.856402	0	0	0.250921	0.00426504	0.0920765	0.083158	0.0347569
东软集团	2009	0.0962441	0.195447	0.481532	0.173008	0.683788	0.117103	0.662573	0.093149	0.615016	-0.022439	0.544079	-0.078344	0.588758	-0.102298	0.40023	0.196291	0.0101678	0.792246	0.0391613	0.89118	0.553533	0.482759	0	1	0.130501	0	1	0.0188918	0.00097859	0.076249	0.00376904	0.0857709
中金岭南	2009	0.0860032	0.095932	0.339126	0.111979	0.594268	0.166486	0.708126	0.192519	0.741922	0.016047	0.619786	0.070554	0.754572	0.096587	0.587212	0.290944	0	0.136021	0.0390413	0.239111	0.500839	0.724138	0	1	0.308957	1	0	0.0250221	0	0.0116982	0.00335767	0.0205643
五矿发展	2009	0.0430016	0.143103	0.406627	0.032477	0.477651	0.045351	0.596385	0.060227	0.572971	-0.110626	0.370604	-0.097752	0.567145	-0.082876	0.41849	0.00426175	0.0974674	0.311377	0.00474033	0.201173	0.514829	0.275862	0	1	0.710906	1	0	0.000183262	0.00419126	0.0133897	0.000203842	0.00865077
苏宁易购	2009	0.397971	0.32392	0.665376	0.247891	0.793629	0.244039	0.779665	0.237079	0.79883	-0.076029	0.438661	-0.079881	0.587047	-0.086841	0.414762	0.178908	0.128681	0.541015	0.03633	0.373467	0.426426	0.310345	0	1	0.269484	0	0	0.0712002	0.0512112	0.215308	0.0144583	0.148629
金风科技	2008	0.170194	0.36151	0.719168	0.27443	0.832557	0.39123	0.915442	0.247649	0.812329	-0.08708	0.416922	0.02972	0.709099	-0.113861	0.389359	0.26315	1	0.595578	0.0995046	0.219863	0.212566	0.206897	0	1	0.138664	0	1	0.0447865	0.170194	0.101364	0.0169351	0.0374193
